# Supplementary material for: Characterizing Foxp3+ and Foxp3- T cells in the homeostatic state and after allo-activation: resting CD4+Foxp3+ Tregs have molecular characteristics of activated T cells
Source: Front Immunol. 2024 Jan 25;15:1292158. doi: 10.3389/fimmu.2024.1292158 (PMC10850883; doi:10.3389/fimmu.2024.1292158)
Supplement: Supplementary file 3 [file Table_1.xlsx]

## Sheet: Sheet1
	Gene name	Gene full name	Log2 FC	p-adj
1	Foxp3	forkhead box P3	8.38135	0.000883403
2	Il1r2	interleukin 1 receptor_ type II	6.45121	0.00357091
3	Il2ra	interleukin 2 receptor_ alpha chain	6.20908	0.00146664
4	Gbp2b	guanylate binding protein 2b	5.49185	0.00597869
5	Itgb8	integrin beta 8	4.72792	0.0066868
6	Rgs16	regulator of G-protein signaling 16	4.69752	0.00203314
7	Tnfrsf4	tumor necrosis factor receptor superfamily_ member 4	4.57544	0.000865119
8	Hgf	hepatocyte growth factor	4.49185	0.00692757
9	Ctla4	cytotoxic T-lymphocyte-associated protein 4	4.13654	0.0020504
10	Socs2	suppressor of cytokine signaling 2	3.96553	0.0066868
11	Ptprs	protein tyrosine phosphatase_ receptor type_ S	3.51307	0.00585203
12	Entpd1	ectonucleoside triphosphate diphosphohydrolase 1	3.00507	0.011347
13	Csf1	colony stimulating factor 1 (macrophage)	2.90422	0.00685289
14	Tigit	T cell immunoreceptor with Ig and ITIM domains	2.86871	0.0115586
15	Nfil3	nuclear factor_ interleukin 3_ regulated	2.82782	0.00874485
16	Tnfrsf9	tumor necrosis factor receptor superfamily_ member 9	2.72391	0.00527504
17	Cish	cytokine inducible SH2-containing protein	2.69752	0.00569207
18	Nt5e	5' nucleotidase_ ecto	2.5279	0.00357091
19	Tox2	TOX high mobility group box family member 2	2.40808	0.00692757
20	Pdcd1	programmed cell death 1	2.20014	0.00357091
21	Pdcd1lg2	programmed cell death 1 ligand 2	2.05425	0.00142485
22	Il12rb1	interleukin 12 receptor_ beta 1	2	0.00646129
23	Tlr7	toll-like receptor 7	2	0.0167821
24	Tnfrsf18	tumor necrosis factor receptor superfamily_ member 18	1.97928	0.00446162
25	Pmepa1	prostate transmembrane protein_ androgen induced 1	1.96605	0.0015032
26	Plscr1	phospholipid scramblase 1	1.90689	0.0052831
27	Vav2	vav 2 oncogene	1.75627	0.0296086
28	Cd101	CD101 antigen	1.75444	0.00140421
29	Inppl1	inositol polyphosphate phosphatase-like 1	1.75207	0.00703783
30	Slc2a3	solute carrier family 2 (facilitated glucose transporter)_ member 3	1.74284	0.00495396
31	Pvrig	poliovirus receptor related immunoglobulin domain containing_ pseudogene	1.72935	0.0214472
32	Cd86	CD86 antigen	1.53791	0.00569207
33	Prdm1	PR domain containing 1_ with ZNF domain	1.47573	0.00744821
34	Vav3	vav 3 oncogene	1.47107	0.00463024
35	Tnfrsf1b	tumor necrosis factor receptor superfamily_ member 1b	1.45351	0.0359269
36	Icos	inducible T cell co-stimulator	1.38524	0.00569207
37	Rora	RAR-related orphan receptor alpha	1.27965	0.00527504
38	Pik3r3	phosphatidylinositol 3 kinase_ regulatory subunit_ polypeptide 3 (p55)	1.26303	0.0397666
39	Itgav	integrin alpha V	1.20224	0.00569207
40	Bcl2	B cell leukemia/lymphoma 2	1.12172	0.000563345
41	Nr4a1	nuclear receptor subfamily 4_ group A_ member 1	1.08706	0.00173142
42	Tnfsf10	tumor necrosis factor (ligand) superfamily_ member 10	1.08299	0.00262881
43	Nfat5	nuclear factor of activated T cells 5	1.06837	0.000347415
44	Bcl2L1	BCL2-like 1	1.05698	0.0167821
45	Gata3	GATA binding protein 3	1.04505	0.00167563
46	Ptger4	prostaglandin E receptor 4 (subtype EP4)	1.03718	0.00216789
47	Itga6	integrin alpha 6	1.03544	0.00402849
48	Fas	fatty acid synthase	1.0349	0.000297389
49	Dnmt3a	DNA methyltransferase 3A	1.02509	0.00203806
50	Tnfaip3	tumor necrosis factor_ alpha-induced protein 3	0.998098	0.00448341
51	Sfn	stratifin	0.981003	0.00116466
52	Phc3	polyhomeotic-like 3 (Drosophila)	0.976049	0.000865119
53	Notch2	notch 2	0.954328	0.034163
54	Itpr2	inositol 1_4_5-triphosphate receptor 2	0.898811	0.000563345
55	Socs3	suppressor of cytokine signaling 3	0.883858	0.00755742
56	Camk2d	calcium/calmodulin-dependent protein kinase II_ delta	0.874632	0.00116466
57	E2f2	E2F transcription factor 2	0.834778	0.00706063
58	Nfkbia	nuclear factor of kappa light polypeptide gene enhancer in B cells inhibitor_ alpha	0.811119	0.00140421
59	Cd27	CD27 antigen	0.803426	0.00116466
60	Dapp1	dual adaptor for phosphotyrosine and 3-phosphoinositides 1	0.799087	0.00828943
61	Jak3	Janus kinase 3	0.782619	0.00685289
62	Cd274	CD274 antigen	0.778873	0.00012869
63	Nfkb1	nuclear factor of kappa light polypeptide gene enhancer in B cells 1_ p105	0.762308	0.00633446
64	Dusp1	dual specificity phosphatase 1	0.719415	0.00569207
65	Inpp5d	inositol polyphosphate-5-phosphatase D	0.700323	0.00569207
66	Batf	basic leucine zipper transcription factor_ ATF-like	0.689045	0.0115586
67	Tlr1	toll-like receptor 1	0.667504	0.00124604
68	Mapk9	mitogen-activated protein kinase 9	0.660037	0.00123481
69	Stat5a/b	NA	0.655626	0.00174088
70	Pik3r1	phosphatidylinositol 3-kinase_ regulatory subunit_ polypeptide 1 (p85 alpha)	0.650723	0.00494369
71	Crebbp	CREB binding protein	0.640141	0.0104519
72	Cd5	CD5 antigen	0.639402	0.00569207
73	Nfatc2	nuclear factor of activated T cells_ cytoplasmic_ calcineurin dependent 2	0.629448	0.00569207
74	Sh2d1a	SH2 domain containing 1A	0.60866	0.0449207
75	Oas1a	2'-5' oligoadenylate synthetase 1A	0.606855	0.0109
76	Cblb	Casitas B-lineage lymphoma b	0.604954	0.00527504
77	Lrp6	low density lipoprotein receptor-related protein 6	0.604269	0.00402849
78	Il6st	interleukin 6 signal transducer	0.603254	0.00819949
79	Atp2a2	ATPase_ Ca++ transporting_ cardiac muscle_ slow twitch 2	0.588794	0.00123481
80	Itgal	integrin alpha L	0.587942	0.00569207
81	Sesn3	sestrin 3	0.568519	0.0109571
82	Cbl	Casitas B-lineage lymphoma	0.565778	0.00569207
83	Sesn1	sestrin 1	0.555469	0.00448922
84	Stat1	signal transducer and activator of transcription 1	0.554613	0.00357091
85	Ptpn7	protein tyrosine phosphatase_ non-receptor type 7	0.543912	0.00685289
86	Pik3ca	phosphatidylinositol 3-kinase_ catalytic_ alpha polypeptide	0.543128	0.00569207
87	Osm	oncostatin M	0.533812	0.0113129
88	Smarca4	SWI/SNF related_ matrix associated_ actin dependent regulator of chromatin_ subfamily a_ member 4	0.530226	0.00744821
89	Il10rb	interleukin 10 receptor_ beta	0.527932	0.0110665
90	Npepps	aminopeptidase puromycin sensitive	0.514222	0.0141749
91	Tpp2	tripeptidyl peptidase II	0.510534	0.00527504
92	Cd96	CD96 antigen	0.505082	0.0178218
93	Nfatc1	nuclear factor of activated T cells_ cytoplasmic_ calcineurin dependent 1	0.50237	0.0298313
94	Nfkb2	nuclear factor of kappa light polypeptide gene enhancer in B cells 2_ p49/p100	0.487575	0.0274842
95	Foxo3	forkhead box O3	0.484951	0.0167821
96	Stat3	signal transducer and activator of transcription 3	0.477449	0.0246171
97	Ncf4	neutrophil cytosolic factor 4	0.476946	0.0346577
98	Casp8	caspase 8	0.472918	0.000563345
99	Prkdc	protein kinase_ DNA activated_ catalytic polypeptide	0.46017	0.00874485
100	Gsk3b	glycogen synthase kinase 3 beta	0.450688	0.0167821
101	Mapk11	mitogen-activated protein kinase 11	0.44472	0.0363122
102	Nfkbie	nuclear factor of kappa light polypeptide gene enhancer in B cells inhibitor_ epsilon	0.438121	0.045076
103	Tbl1xr1	transducin (beta)-like 1X-linked receptor 1	0.435728	0.0167821
104	Cd6	CD6 antigen	0.432368	0.00828943
105	Jak2	Janus kinase 2	0.430095	0.00764725
106	Rnf213	ring finger protein 213	0.426389	0.0406015
107	Dgkz	diacylglycerol kinase zeta	0.411275	0.00124604
108	Chuk	conserved helix-loop-helix ubiquitous kinase	0.40908	0.0363122
109	Atr	ataxia telangiectasia and Rad3 related	0.39756	0.0427262
110	Lcp2	lymphocyte cytosolic protein 2	0.396669	0.00569207
111	Sema4d	sema domain_ immunoglobulin domain (Ig)_ transmembrane domain (TM) and short cytoplasmic domain_ (semaphorin) 4D	0.366807	0.0289677
112	Ptpn11	protein tyrosine phosphatase_ non-receptor type 11	0.359956	0.0168238
113	H2-k1	histocompatibility 2_ K1_ K region	0.359044	0.000563345
114	Traf2	TNF receptor-associated factor 2	0.347253	0.0135218
115	Mysm1	myb-like_ SWIRM and MPN domains 1	0.345643	0.00410352
116	Cyld	cylindromatosis (turban tumor syndrome)	0.335873	0.0449207
117	Fyn	Fyn proto-oncogene	0.33035	0.017844
118	Il16	interleukin 16	0.29248	0.00675868
119	Mcl1	myeloid cell leukemia sequence 1	0.275623	0.0219565
120	H2-d1	histocompatibility 2_ D region locus 1	0.227732	0.00402849
121	Stat4	signal transducer and activator of transcription 4	0.220503	0.0444937
122	Cd48	CD48 antigen	0.198813	0.0397666
123	Ppp2r5c	protein phosphatase 2_ regulatory subunit B'_ gamma	0.17045	0.0361378
124	Tax1bp1	Tax1 (human T cell leukemia virus type I) binding protein 1	0.138788	0.0397666
125	Ppp3r1	protein phosphatase 3_ regulatory subunit B_ alpha isoform (calcineurin B_ type I)	-0.201145	0.0427236
126	Aldoa	aldolase A_ fructose-bisphosphate	-0.259601	0.015411
127	Ppp1cb	protein phosphatase 1_ catalytic subunit_ beta isoform	-0.261671	0.0067124
128	Cdc42	cell division cycle 42	-0.284939	0.00569207
129	Trac	ATP-binding cassette_ sub-family G (WHITE)_ member 5	-0.286984	0.0178218
130	Ppp2r5a	protein phosphatase 2_ regulatory subunit B'_ alpha	-0.371848	0.0298313
131	Calm1	calmodulin 1	-0.383959	0.00569207
132	Ube2d1	ubiquitin-conjugating enzyme E2D 1	-0.384743	0.0189705
133	Cdc25a	cell division cycle 25A	-0.462219	0.0449207
134	Ehhadh	enoyl-Coenzyme A_ hydratase/3-hydroxyacyl Coenzyme A dehydrogenase	-0.47822	0.0331109
135	Prkcb	protein kinase C_ beta	-0.512255	0.0246171
136	Ccr7	chemokine (C-C motif) receptor 7	-0.674043	0.0256769
137	Ikzf1	IKAROS family zinc finger 1	-0.68462	0.00685289
138	Lef1	lymphoid enhancer binding factor 1	-0.864043	0.00581004
139	Hsd11b1	hydroxysteroid 11-beta dehydrogenase 1	-0.86635	0.0468408
140	Ighm	immunoglobulin heavy constant mu	-0.89601	0.0468408
141	Nfe2l2	nuclear factor_ erythroid derived 2_ like 2	-0.934246	0.00764725
142	Tlr2	toll-like receptor 2	-0.965784	0.0142489
143	Tcf7	transcription factor 7_ T cell specific	-1.05898	0.0113129
144	Il7r	interleukin 7 receptor	-1.17282	0.0397666
145	Scp2	sterol carrier protein 2_ liver	-1.28157	0.0164483
146	Gk	glycerol kinase	-1.33498	0.0107075
147	Trdc	T cell receptor delta_ constant region	-1.46949	0.00682854
148	Cd68	CD68 antigen	-1.4926	0.0397666
149	Cd40lg	CD40 ligand	-1.55655	0.0182148
150	Icosl	icos ligand	-1.67084	0.0366215
151	Id2	inhibitor of DNA binding 2	-1.72845	0.0361378
152	Trim36	tripartite motif-containing 36	-2.10154	0.020743
153	Pik3ap1	phosphoinositide-3-kinase adaptor protein 1	-2.42223	0.0389496
154	Prf1	perforin 1 (pore forming protein)	-2.51521	0.00569207
155	Cd79b	CD79B antigen	-2.58496	0.0347107
156	St3gal6	ST3 beta-galactoside alpha-2_3-sialyltransferase 6	-2.58741	0.00832305
157	Nkg7	natural killer cell group 7 sequence	-2.79227	0.00764725
158	Cd8b1	CD8 antigen_ beta chain 1	-3.12744	0.00495396
159	Cxcr6	chemokine (C-X-C motif) receptor 6	-3.12829	0.0113932
160	Xcl1	chemokine (C motif) ligand 1	-3.19704	0.017158
161	Ccl5	chemokine (C-C motif) ligand 5	-3.35519	0.00262881
162	Iglc1	immunoglobulin lambda constant 1	-4.44438	0.0122376
163	Zbtb16	zinc finger and BTB domain containing 16	-4.53605	0.00946657
164	Klrc1	killer cell lectin-like receptor subfamily C_ member 1	-4.7044	0.00932527
165	Igkc	immunoglobulin kappa constant	-4.8036	0.00744821
166	Il1rl2	interleukin 1 receptor-like 2	-4.91886	0.00569207
167	Gzma	granzyme A	-5.03185	0.00683942
168	H2-aa	histocompatibility 2_ class II antigen A_ alpha	-5.28767	0.00724126
169	H2-ab1	histocompatibility 2_ class II antigen A_ beta 1	-5.47441	0.00685289
170	Klrk1	killer cell lectin-like receptor subfamily K_ member 1	-5.5593	0.00932527
171	Klrd1	killer cell lectin-like receptor_ subfamily D_ member 1	-5.75944	0.0066868
172	Ms4a1	membrane-spanning 4-domains_ subfamily A_ member 1	-5.79874	0.00569207
