# Supplementary material for: Characterizing Foxp3+ and Foxp3- T cells in the homeostatic state and after allo-activation: resting CD4+Foxp3+ Tregs have molecular characteristics of activated T cells
Source: Front Immunol. 2024 Jan 25;15:1292158. doi: 10.3389/fimmu.2024.1292158 (PMC10850883; doi:10.3389/fimmu.2024.1292158)
Supplement: Supplementary file 4 [file Table_2.xlsx]

## Sheet: Sheet1
	Gene name	Full gene name	log2 FC	p-adj
1	Dvl1	dishevelled_ dsh homolog 1 (Drosophila)	2.50986	0.000279291
2	Foxp3	forkhead box P3	2.50784	0.00206023
3	Il1r2	interleukin 1 receptor_ type II	2.41504	0.0407973
4	Oas2	2'-5' oligoadenylate synthetase 2	2.19126	0.000306643
5	Tnfrsf4	tumor necrosis factor receptor superfamily_ member 4	2.13289	5.82343e-05
6	Clcf1	cardiotrophin-like cytokine factor 1	1.84638	0.000520216
7	Telo2	TEL2_ telomere maintenance 2_ homolog (S. cerevisiae)	1.83537	0.000964952
8	Cdc14b	CDC14 cell division cycle 14B	1.71338	0.0133533
9	Sh2d1a	SH2 domain containing 1A	1.69247	4.64576e-05
10	Ulbp1	UL16 binding protein 1	1.68297	0.000570602
11	Pias2	protein inhibitor of activated STAT 2	1.67412	0.000570602
12	Pvrig	poliovirus receptor related immunoglobulin domain containing_ pseudogene	1.66961	0.0264283
13	Tox2	TOX high mobility group box family member 2	1.59724	0.0349857
14	Ptpn18	protein tyrosine phosphatase_ non-receptor type 18	1.59049	2.8764e-05
15	Fasl	Fas ligand (TNF superfamily_ member 6)	1.53703	0.00048337
16	Pdcd1	programmed cell death 1	1.52522	0.00680116
17	Ccnt2	cyclin T2	1.49689	8.67964e-05
18	Inppl1	inositol polyphosphate phosphatase-like 1	1.47089	0.011831
19	Cd3d	CD3 antigen_ delta polypeptide	1.40688	3.83609e-05
20	Orc4	origin recognition complex_ subunit 4	1.36224	3.83609e-05
21	Mapk11	mitogen-activated protein kinase 11	1.34075	8.00912e-05
22	Xcl1	chemokine (C motif) ligand 1	1.32805	0.0080798
23	Psma6	proteasome (prosome_ macropain) subunit_ alpha type 6	1.27704	4.64576e-05
24	Nfat5	nuclear factor of activated T cells 5	1.27419	8.50761e-05
25	Fas	fatty acid synthase	1.25528	6.36266e-05
26	Cxcr6	chemokine (C-X-C motif) receptor 6	1.24835	0.00488426
27	Slamf6	SLAM family member 6	1.23904	0.000126437
28	Lamtor3	late endosomal/lysosomal adaptor_ MAPK and MTOR activator 3	1.2039	8.00912e-05
29	Batf	basic leucine zipper transcription factor_ ATF-like	1.19759	0.00133662
30	Cdc16	CDC16 cell division cycle 16	1.16715	8.04087e-05
31	Gadd45a	growth arrest and DNA-damage-inducible 45 alpha	1.16265	0.00507377
32	Jak3	Janus kinase 3	1.15681	0.000759332
33	Plcg1	phospholipase C_ gamma 1	1.15589	8.50761e-05
34	Btla	B and T lymphocyte associated	1.15167	0.000719243
35	Tyk2	tyrosine kinase 2	1.14832	0.000595448
36	Prdm1	PR domain containing 1_ with ZNF domain	1.11548	0.0189755
37	Socs3	suppressor of cytokine signaling 3	1.11486	0.00236712
38	Sumo1	small ubiquitin-like modifier 1	1.10686	5.82343e-05
39	Plscr1	phospholipid scramblase 1	1.1062	0.0142333
40	Dgka	diacylglycerol kinase_ alpha	1.0934	5.82343e-05
41	Ctla4	cytotoxic T-lymphocyte-associated protein 4	1.08913	0.00398861
42	Cd200r1	CD200 receptor 1	1.08579	0.000571205
43	Chuk	conserved helix-loop-helix ubiquitous kinase	1.08492	0.000120325
44	Pbx3	pre B cell leukemia homeobox 3	1.07985	0.0351417
45	Tbk1	TANK-binding kinase 1	1.06893	0.000476841
46	Tnf	tumor necrosis factor	1.06711	0.00240784
47	Cd160	CD160 antigen	1.05711	0.00869981
48	Cd274	CD274 antigen	1.04702	7.95426e-05
49	Hcst	hematopoietic cell signal transducer	1.04592	9.31469e-05
50	Dnmt3a	DNA methyltransferase 3A	1.04158	0.00098435
51	Trgc1/2/3	NA	1.03856	0.0113387
52	Cd84	CD84 antigen	1.02673	8.71991e-05
53	Psme2/2b	NA	1.02541	5.82343e-05
54	Tnfrsf14	tumor necrosis factor receptor superfamily_ member 14 (herpesvirus entry mediator)	1.01061	0.000163758
55	Id2	inhibitor of DNA binding 2	1.00918	0.00134173
56	Akt3	thymoma viral proto-oncogene 3	0.998509	0.000306643
57	Trat1	T cell receptor associated transmembrane adaptor 1	0.99239	0.000226047
58	H2-m3	histocompatibility 2_ M region locus 3	0.988397	5.82343e-05
59	Psmc6	proteasome (prosome_ macropain) 26S subunit_ ATPase_ 6	0.983056	8.50761e-05
60	Il2ra	interleukin 2 receptor_ alpha chain	0.981384	0.0113322
61	Trbc1/2	NA	0.978209	0.000146352
62	Tlr1	toll-like receptor 1	0.967851	0.000172169
63	Sf3b1	splicing factor 3b_ subunit 2	0.96784	8.50761e-05
64	Echs1	enoyl Coenzyme A hydratase_ short chain_ 1_ mitochondrial	0.967785	0.000599053
65	Itpr2	inositol 1_4_5-triphosphate receptor 2	0.962405	0.000163758
66	Ifng	interferon gamma	0.946651	0.0142333
67	Cd101	CD101 antigen	0.933848	0.00122236
68	Icos	inducible T cell co-stimulator	0.923397	0.0113387
69	Trgc4	T cell receptor gamma_ constant 4	0.917538	0.0199966
70	Atr	ataxia telangiectasia and Rad3 related	0.90215	0.000364822
71	Xaf1	XIAP associated factor 1	0.901506	0.000344119
72	Phc3	polyhomeotic-like 3 (Drosophila)	0.890068	0.00038554
73	Il12rb1	interleukin 12 receptor_ beta 1	0.869603	0.0354376
74	Rbx1	ring-box 1	0.863209	0.000211651
75	Hdac7	histone deacetylase 7	0.856508	0.00295451
76	Pdcd1Lg2	programmed cell death 1 ligand 2	0.842274	0.00340407
77	Itgb3	integrin beta 3	0.84222	0.00208028
78	Mapk8	mitogen-activated protein kinase 8	0.83729	0.000812037
79	Kdm3a	lysine (K)-specific demethylase 3A	0.835068	0.000344119
80	Tmed2	transmembrane emp24 domain trafficking protein 2	0.829643	0.00115941
81	Dctn6	dynactin 6	0.827741	0.000364822
82	Cd226	CD226 antigen	0.811835	0.000450308
83	E2F2	E2F transcription factor 2	0.800159	0.00844481
84	Atp7a	ATPase_ Cu++ transporting_ alpha polypeptide	0.798606	0.00122236
85	Hras	Harvey rat sarcoma virus oncogene	0.784034	9.42372e-05
86	Trdv2-1/2-2	NA	0.781139	0.00332246
87	Pik3cd	phosphatidylinositol 3-kinase catalytic delta polypeptide	0.777124	8.04087e-05
88	Itpr1	inositol 1_4_5-trisphosphate receptor 1	0.775497	0.00207871
89	Card11	caspase recruitment domain family_ member 11	0.774647	0.00038554
90	Cflar	CASP8 and FADD-like apoptosis regulator	0.77142	0.000246813
91	Osm	oncostatin M	0.771247	0.00133662
92	Nprl3	nitrogen permease regulator-like 3	0.767709	0.00913823
93	Brwd1	bromodomain and WD repeat domain containing 1	0.758589	0.00240944
94	Nr4a1	nuclear receptor subfamily 4_ group A_ member 1	0.757527	0.00480583
95	Bcl2	B cell leukemia/lymphoma 2	0.756847	0.00149051
96	Sfn	stratifin	0.755767	0.00195283
97	Fbxw4	F-box and WD-40 domain protein 4	0.753882	0.00275885
98	Rictor	RPTOR independent companion of MTOR_ complex 2	0.752162	0.000450308
99	Dnm1l	dynamin 1-like	0.744817	0.000450308
100	Cd27	CD27 antigen	0.738962	0.000909101
101	Junb	jun B proto-oncogene	0.734608	0.00134173
102	Camk2d	calcium/calmodulin-dependent protein kinase II_ delta	0.725806	0.000909101
103	Cul1	cullin 1	0.725347	0.000135208
104	Cdkn2c	cyclin-dependent kinase inhibitor 2C (p18_ inhibits CDK4)	0.72514	0.0193078
105	Mcl1	myeloid cell leukemia sequence 1	0.722703	7.95426e-05
106	Btrc	beta-transducin repeat containing protein	0.721812	0.00398861
107	Ccnt1	cyclin T1	0.717598	0.000120325
108	Zap70	zeta-chain (TCR) associated protein kinase	0.71713	0.00114624
109	Mysm1	myb-like_ SWIRM and MPN domains 1	0.714112	0.000471919
110	Cbl	Casitas B-lineage lymphoma	0.713577	0.000845891
111	Grap2	GRB2-related adaptor protein 2	0.711674	0.00098435
112	Trim36	tripartite motif-containing 36	0.705817	0.0456328
113	Tnfrsf18	tumor necrosis factor receptor superfamily_ member 18	0.704045	0.00536351
114	Psma1	proteasome (prosome_ macropain) subunit_ alpha type 1	0.696143	0.00105691
115	Usp16	ubiquitin specific peptidase 16	0.695106	0.00114624
116	Cd48	CD48 antigen	0.69167	0.000696151
117	Ppm1f	protein phosphatase 1F (PP2C domain containing)	0.689708	0.0243513
118	Rnf213	ring finger protein 213	0.686852	0.00452291
119	Mapk9	mitogen-activated protein kinase 9	0.684243	0.000471919
120	Casp8	caspase 8	0.683299	8.50761e-05
121	Acaca	acetyl-Coenzyme A carboxylase alpha	0.668706	0.0029045
122	Ppp2r1b	protein phosphatase 2_ regulatory subunit A_ beta	0.668628	0.00535393
123	Il6St	interleukin 6 signal transducer	0.66768	0.00541723
124	Vav3	vav 3 oncogene	0.663717	0.0421422
125	Tnfsf10	tumor necrosis factor (ligand) superfamily_ member 10	0.66224	0.00193603
126	Cd69	CD69 antigen	0.655492	0.00874119
127	Cntf	ciliary neurotrophic factor	0.652077	0.0235192
128	Cd86	CD86 antigen	0.649503	0.0405795
129	Hsd11b1	hydroxysteroid 11-beta dehydrogenase 1	0.632437	0.000641148
130	Trpm7	transient receptor potential cation channel_ subfamily M_ member 7	0.631963	0.00195283
131	Nt5e	5' nucleotidase_ ecto	0.619622	0.00874119
132	Smarca4	SWI/SNF related_ matrix associated_ actin dependent regulator of chromatin_ subfamily a_ member 4	0.617917	0.00332246
133	Ptpn7	protein tyrosine phosphatase_ non-receptor type 7	0.610136	0.00493655
134	Orc2	origin recognition complex_ subunit 2	0.605684	0.0103203
135	Il27ra	interleukin 27 receptor_ alpha	0.60507	0.000909101
136	Atf4	activating transcription factor 4	0.59981	0.00114624
137	Rasgrp1	RAS guanyl releasing protein 1	0.599667	0.0042176
138	Prkdc	protein kinase_ DNA activated_ catalytic polypeptide	0.595729	0.00223901
139	Itgav	integrin alpha V	0.592723	0.02914
140	Trim33	tripartite motif-containing 33	0.591587	0.0407973
141	Cul2	cullin 2	0.586933	0.0050643
142	Psmb9	proteasome (prosome_ macropain) subunit_ beta type 9 (large multifunctional peptidase 2)	0.581952	0.00298082
143	Ncf4	neutrophil cytosolic factor 4	0.57837	0.0214987
144	Ptpn2	protein tyrosine phosphatase_ non-receptor type 2	0.578124	0.000845891
145	Klf2	Kruppel-like factor 2 (lung)	0.577598	0.00850131
146	Malt1	MALT1 paracaspase	0.57625	0.00493655
147	Taf6l	TAF6-like RNA polymerase II_ p300/CBP-associated factor (PCAF)-associated factor	0.572579	0.0356748
148	Dgkz	diacylglycerol kinase zeta	0.568327	8.71991e-05
149	Acat2	acetyl-Coenzyme A acetyltransferase 2	0.561875	0.0323842
150	Pglyrp2	peptidoglycan recognition protein 2	0.561551	0.00783015
151	Psmd6	proteasome (prosome_ macropain) 26S subunit_ non-ATPase_ 6	0.559464	0.00493655
152	Anapc4	anaphase promoting complex subunit 4	0.55541	0.0366945
153	Tnfrsf9	tumor necrosis factor receptor superfamily_ member 9	0.551726	0.0478134
154	Rela	v-rel reticuloendotheliosis viral oncogene homolog A (avian)	0.548127	0.00206155
155	Ppp3cc	protein phosphatase 3_ catalytic subunit_ gamma isoform	0.542865	0.00430339
156	Cd4	CD4 antigen	0.536936	0.0198888
157	Il16	interleukin 16	0.536289	8.00912e-05
158	Il21r	interleukin 21 receptor	0.533461	0.000641148
159	Spag9	sperm associated antigen 9	0.532049	0.02914
160	S1pr1	sphingosine-1-phosphate receptor 1	0.523884	0.014634
161	Gsk3b	glycogen synthase kinase 3 beta	0.517727	0.00844481
162	Sel1l	sel-1 suppressor of lin-12-like (C. elegans)	0.514316	0.0243513
163	Atp2a2	ATPase_ Ca++ transporting_ cardiac muscle_ slow twitch 2	0.51246	0.000605873
164	H2-t23	histocompatibility 2_ T region locus 23	0.511828	0.0102195
165	Npepps	aminopeptidase puromycin sensitive	0.500227	0.0169287
166	Jun	jun proto-oncogene	0.499491	0.0151254
167	Pkn2	protein kinase N2	0.485212	0.00182712
168	Bst2	bone marrow stromal cell antigen 2	0.484092	0.0158171
169	Irak4	interleukin-1 receptor-associated kinase 4	0.482505	0.0102195
170	Il6ra	interleukin 6 receptor_ alpha	0.481083	0.0114461
171	Ppt1	palmitoyl-protein thioesterase 1	0.478725	0.0151254
172	Sesn1	sestrin 1	0.475418	0.00574308
173	Tpp2	tripeptidyl peptidase II	0.473637	0.0092955
174	Oas1a	2'-5' oligoadenylate synthetase 1A	0.471282	0.0274461
175	Rora	RAR-related orphan receptor alpha	0.468295	0.0292087
176	Ptger4	prostaglandin E receptor 4 (subtype EP4)	0.46445	0.00882299
177	Diablo	diablo homolog (Drosophila)	0.461228	0.0036008
178	Nfatc3	nuclear factor of activated T cells_ cytoplasmic_ calcineurin dependent 3	0.45952	0.0113387
179	Gata3	GATA binding protein 3	0.458377	0.00561928
180	Ptpn11	protein tyrosine phosphatase_ non-receptor type 11	0.455816	0.00844481
181	Sp100	nuclear antigen Sp100	0.455053	0.000206579
182	Ccnc	cyclin C	0.452405	0.0042176
183	Pecam1	platelet/endothelial cell adhesion molecule 1	0.451232	0.00507692
184	Fyn	Fyn proto-oncogene	0.446086	0.00567366
185	Gls	glutaminase	0.441154	0.0029045
186	Jak2	Janus kinase 2	0.43726	0.00783015
187	Tnfrsf1a	tumor necrosis factor receptor superfamily_ member 1a	0.436219	0.00773351
188	Mapk14	mitogen-activated protein kinase 14	0.435173	9.39128e-05
189	Lcp2	lymphocyte cytosolic protein 2	0.43353	0.00273626
190	Cblb	Casitas B-lineage lymphoma b	0.43261	0.0202634
191	Mcm7	minichromosome maintenance deficient 7 (S. cerevisiae)	0.431267	0.011831
192	Mif	macrophage migration inhibitory factor	0.42077	0.00672994
193	Ptpn22	protein tyrosine phosphatase_ non-receptor type 22 (lymphoid)	0.419849	0.0355615
194	Pik3ca	phosphatidylinositol 3-kinase_ catalytic_ alpha polypeptide	0.415945	0.0151254
195	H2-k1	histocompatibility 2_ K1_ K region	0.415641	7.95426e-05
196	Akt1	thymoma viral proto-oncogene 1	0.411449	0.0358186
197	Ppp2r5c	protein phosphatase 2_ regulatory subunit B'_ gamma	0.409021	0.000503968
198	Nfatc2	nuclear factor of activated T cells_ cytoplasmic_ calcineurin dependent 2	0.404829	0.0395917
199	Pik3cb	phosphatidylinositol 3-kinase_ catalytic_ beta polypeptide	0.393372	0.0358186
200	Cd28	CD28 antigen	0.386998	0.0228703
201	Itga6	integrin alpha 6	0.383843	0.0400914
202	Stat4	signal transducer and activator of transcription 4	0.376296	0.0029045
203	Usp15	ubiquitin specific peptidase 15	0.369762	0.0453316
204	Lrp6	low density lipoprotein receptor-related protein 6	0.357149	0.0488973
205	Ptprc	protein tyrosine phosphatase_ receptor type_ C	0.356761	0.0116912
206	Stat5a/b	NA	0.355841	0.006455
207	Smad4	SMAD family member 4	0.351491	0.0150007
208	Pdhb	pyruvate dehydrogenase (lipoamide) beta	0.343639	0.00925614
209	Acadl	acyl-Coenzyme A dehydrogenase_ long-chain	0.339145	0.0343859
210	Cd6	CD6 antigen	0.335177	0.017108
211	Cd3g	CD3 antigen_ gamma polypeptide	0.335017	0.0214748
212	Itch	itchy_ E3 ubiquitin protein ligase	0.327724	0.0453271
213	Jund	jun D proto-oncogene	0.305961	0.0275876
214	Hmgb1	high mobility group box 1	0.305628	0.0222668
215	Smad2	SMAD family member 2	0.291793	0.0343859
216	Traf2	TNF receptor-associated factor 2	0.28523	0.0264283
217	Tax1bp1	Tax1 (human T cell leukemia virus type I) binding protein 1	0.281492	0.0087649
218	Hspa5	heat shock protein 5	0.270626	0.00672994
219	Acadvl	acyl-Coenzyme A dehydrogenase_ very long chain	0.242218	0.041542
220	H2-d1	histocompatibility 2_ D region locus 1	0.226781	0.00282509
221	Ube2I	ubiquitin-conjugating enzyme E2I	0.217507	0.00863761
222	Rheb	Ras homolog enriched in brain	0.174286	0.0407973
223	Ppp2ca	protein phosphatase 2 (formerly 2A)_ catalytic subunit_ alpha isoform	-0.190132	0.0208426
224	Ppp2r1a	protein phosphatase 2_ regulatory subunit A_ alpha	-0.214968	0.0142333
225	Oat	ornithine aminotransferase	-0.242413	0.0242722
226	Cd3e	CD3 antigen_ epsilon polypeptide	-0.271888	0.00971986
227	Tox	thymocyte selection-associated high mobility group box	-0.320343	0.030278
228	Sell	selectin_ lymphocyte	-0.340171	0.037541
229	Aldoa	aldolase A_ fructose-bisphosphate	-0.342433	0.00288108
230	Tgfb1	transforming growth factor_ beta 1	-0.354361	0.00748608
231	Naa50	N(alpha)-acetyltransferase 50_ NatE catalytic subunit	-0.387788	0.00236712
232	Gnas	GNAS (guanine nucleotide binding protein_ alpha stimulating) complex locus	-0.492331	4.64576e-05
233	Eif4b	eukaryotic translation initiation factor 4B	-0.493633	0.000879132
234	Ahr	aryl-hydrocarbon receptor	-2.07039	0.0356748
235	Cd79b	CD79B antigen	-2.74634	0.0275876
236	Ptprj	protein tyrosine phosphatase_ receptor type_ J	-2.848	0.0453271
237	Cd8b1	CD8 antigen_ beta chain 1	-3.0514	0.00394578
238	H2-aa	histocompatibility 2_ class II antigen A_ alpha	-3.19967	0.0490406
239	Gzma	granzyme A	-3.25424	0.0296715
240	Itgae	integrin alpha E_ epithelial-associated	-3.86295	0.00771239
