# Supplementary material for: Characterizing Foxp3+ and Foxp3- T cells in the homeostatic state and after allo-activation: resting CD4+Foxp3+ Tregs have molecular characteristics of activated T cells
Source: Front Immunol. 2024 Jan 25;15:1292158. doi: 10.3389/fimmu.2024.1292158 (PMC10850883; doi:10.3389/fimmu.2024.1292158)
Supplement: Supplementary file 5 [file Table_3.xlsx]

## Sheet: Sheet1
	Gene name	Full gene name	log2 FC	p-value
1	Il9r	interleukin 9 receptor	1.6749	0.0134724
2	Ccnb1	cyclin B1	1.42576	0.0387337
3	Icam1	intercellular adhesion molecule 1	0.642003	0.0370133
4	Casp3	caspase 3	0.552741	0.00620521
5	Ifit1	interferon-induced protein with tetratricopeptide repeats 1	0.519296	0.0364132
6	Bax	BCL2-associated X protein	0.494715	0.0135457
7	Adora2a	adenosine A2a receptor	0.491999	0.0332482
8	Cul2	cullin 2	0.464051	0.0281325
9	Mcm5	minichromosome maintenance deficient 5_ cell division cycle 46 (S. cerevisiae)	0.379964	0.0141293
10	Ptprc	protein tyrosine phosphatase_ receptor type_ C	0.298332	0.0269043
11	Hmgb1	high mobility group box 1	0.292842	0.0152316
12	Dld	dihydrolipoamide dehydrogenase	0.284598	0.0233725
13	Gls	glutaminase	0.279559	0.0473373
14	Rbl2	retinoblastoma-like 2	0.237999	0.00722394
15	Ppm1a	protein phosphatase 1A_ magnesium dependent_ alpha isoform	0.229164	0.0390004
16	Ppp1cb	protein phosphatase 1_ catalytic subunit_ beta isoform	0.222501	0.00302641
17	Snw1	SNW domain containing 1	0.220612	0.0422166
18	Acsl4	acyl-CoA synthetase long-chain family member 4	0.219013	0.00720512
19	Oat	ornithine aminotransferase	0.215121	0.0301403
20	Hadhb	hydroxyacyl-Coenzyme A dehydrogenase/3-ketoacyl-Coenzyme A thiolase/enoyl-Coenzyme A hydratase (trifunctional protein)_ beta subunit	0.196108	0.0415018
21	Glud1	glutamate dehydrogenase 1	0.177317	0.0142797
22	Cd96	CD96 antigen	0.167813	0.0472188
23	Bak1	BCL2-antagonist/killer 1	0.162405	0.0334877
24	Nfkbia	nuclear factor of kappa light polypeptide gene enhancer in B cells inhibitor_ alpha	-0.412345	0.0442212
25	Dusp1	dual specificity phosphatase 1	-0.576877	0.0134436
26	Rgs2	regulator of G-protein signaling 2	-0.693563	0.0293692
27	Pmepa1	prostate transmembrane protein_ androgen induced 1	-0.807355	0.00289061
28	Tnfaip3	tumor necrosis factor_ alpha-induced protein 3	-1.04685	0.000552499
29	Fos	FBJ osteosarcoma oncogene	-1.07235	0.000192577
