# Supplementary material for: Characterizing Foxp3+ and Foxp3- T cells in the homeostatic state and after allo-activation: resting CD4+Foxp3+ Tregs have molecular characteristics of activated T cells
Source: Front Immunol. 2024 Jan 25;15:1292158. doi: 10.3389/fimmu.2024.1292158 (PMC10850883; doi:10.3389/fimmu.2024.1292158)
Supplement: Supplementary file 6 [file Table_4.xlsx]

## Sheet: Sheet1
upperSymbol	Symbol	GeneID	Alias	Description	naïve Tconv 1	naïve Tconv 2	naïve Tconv 3	naïve Tconv 4	naïve Treg 1	naïve Treg 2	naïve Treg 3	naïve Treg 4	baseMean	log2FoldChange	pvalue	padj
9230019H11RIK	9230019H11RIK	215728	-	RIKEN cDNA 9230019H11 gene	2.95394	2.18504	1.19578	3.03913	2.457	2.43475	0.953327	1.71226	4.33612	0	1	1
ACACA	ACACA	107476	A530025K05Rik|Acac|Acc1|Gm738	acetyl-Coenzyme A carboxylase alpha	6.29971	6.68329	6.67152	6.377	6.90546	6.68268	6.78622	6.77403	100.252	0.332006	0.0217334	0.054023
ACADL	ACADL	11363	AA960361|AU018452|C79855|LCAD	acyl-Coenzyme A dehydrogenase_ long-chain	8.22073	8.35095	8.37071	8.4161	8.27718	8.34963	8.35847	8.21688	319.59	-0.0325936	0.710883	0.792908
ACADVL	ACADVL	11370	vlcad	acyl-Coenzyme A dehydrogenase_ very long chain	7.79524	7.51416	7.61364	7.60391	7.41893	7.2421	7.45317	7.35611	180.977	-0.264227	0.0320375	0.0749263
ACAT2	ACAT2	110460	AW742799|Tcp-1x|Tcp1-rs1	acetyl-Coenzyme A acetyltransferase 2	6.01283	5.38668	5.62205	5.42379	5.2983	5.2421	5.27525	5.39033	43.9082	-0.320604	0.129755	0.223982
ACOT3	ACOT3	171281	AW108394|PTE-Ia|Pte2a	acyl-CoA thioesterase 3	3.17633	1.86311	1.19578	1.45417	1.457	1.84979	-0.0466735	1.97529	3.06439	0	1	1
ACSL3	ACSL3	74205	2610510B12Rik|Acs3|C85929|Facl3|Pro2194	acyl-CoA synthetase long-chain family member 3	6.12386	6.2725	6.19578	6.24424	5.57247	5.97907	6.16278	6.07683	67.5762	-0.23349	0.214588	0.318499
ACSL4	ACSL4	50790	9430020A05Rik|ACS4|AU018108|Facl4|Lacs4	acyl-CoA synthetase long-chain family member 4	8.36333	8.47414	8.5881	8.43526	8.77892	8.58111	8.68465	8.55272	376.702	0.194496	0.0974804	0.183567
ACSL6	ACSL6	216739	A330035H04Rik|AW050338|Facl6|LACS|Lacsl|mKIAA0837	acyl-CoA synthetase long-chain family member 6	2.36898	2.44808	2.19578	2.45417	2.19396	1.43475	1.53829	1.71226	4.12182	0	1	1
ADH1	ADH1	11522	ADH-AA|AI194826|Adh-1|Adh-1-t|Adh-1e|Adh-1t|Adh-3e|Adh1-e|Adh1-t|Adh1tl|Adh3-e	alcohol dehydrogenase 1 (class I)	5.41337	4.9924	5.28325	4.72719	5.11996	5.05924	4.99772	4.56026	32.4281	-0.131352	0.567449	0.676274
ADORA2A	ADORA2A	11540	A2AAR|A2aR|AA2AR	adenosine A2a receptor	5.57843	4.95058	5.5881	5.67656	5.51589	6.03961	6.14315	6.03419	51.6542	0.604862	0.0425702	0.0921296
ADORA2B	ADORA2B	11541	A2BAR|A2BR|A2b|AA2BR|AI480866|AI605384	adenosine A2b receptor	3.17633	2.86311	1.78075	2.86921	2.67939	1.43475	3.41276	3.47779	6.55121	0	1	1
AHR	AHR	11622	Ah|Ahh|Ahre|In|bHLHe76	aryl-hydrocarbon receptor	1.95394	3.77	3.36571	4.72719	5.457	5.43475	5.44518	5.67573	22.2956	2.45943	0.0360403	0.0803977
AIFM1	AIFM1	26926	AIF|AIFsh2|Hq|Pdcd8	apoptosis-inducing factor_ mitochondrion-associated 1	6.72653	7.00266	6.55334	6.75185	7.26435	6.81557	6.95333	7.04854	118.564	0.303826	0.0640699	0.12611
AK4	AK4	11639	AK 4|Ak-3|Ak-4|Ak3|Ak3l1|D4Ertd274e	adenylate kinase 4	1.36898	2.44808	2.19578	3.03913	2.457	1.43475	2.53829	1.71226	4.43607	0	1	1
AKT1	AKT1	11651	Akt|PKB|PKB/Akt|PKBalpha|Rac	thymoma viral proto-oncogene 1	7.12386	7.49974	7.38561	7.38491	7.46449	7.41203	7.35421	7.62395	169.613	0.136251	0.352161	0.467042
AKT2	AKT2	11652	2410016A19Rik|AW554154|PKB|PKBbeta	thymoma viral proto-oncogene 2	8.4024	8.65428	8.25648	8.377	8.59995	8.59798	8.66757	8.44561	362.079	0.165158	0.109941	0.200943
AKT3	AKT3	23797	AI851531|D930002M15Rik|Nmf350	thymoma viral proto-oncogene 3	7.4024	7.22067	7.0906	7.15461	7.31498	7.25918	7.35421	7.56526	157.067	0.178158	0.276718	0.387243
ALDH1A1	ALDH1A1	11668	Ahd-2|Ahd2|Aldh1|Aldh1a2|E1|Raldh1	aldehyde dehydrogenase family 1_ subfamily A1	3.69091	3.03304	2.78075	2.45417	2.19396	2.17172	2.76068	0.390331	5.40556	0	1	1
ALDH1A3	ALDH1A3	56847	ALDH6|RALDH3|V1	aldehyde dehydrogenase family 1_ subfamily A3	0.368977	1.44808	3.00314	2.19113	1.87203	-0.150213	2.95333	2.39033	3.38604	0	1	1
ALDH1B1	ALDH1B1	72535	2700007F14Rik	aldehyde dehydrogenase 1 family_ member B1	4.45644	4.9924	5.10268	5.11713	5.19396	5.34164	4.65377	5.14522	32.009	0.321928	0.307912	0.4212
ALDH3A1	ALDH3A1	11670	Ahd-4|Ahd4|Aldh|Aldh3	aldehyde dehydrogenase family 3_ subfamily A1	1.95394	2.44808	3.36571	2.19113	3.04196	3.17172	2.76068	2.71226	6.52367	0	1	1
ALDH3B2	ALDH3B2	621603	AI848594|C130048D07Rik	aldehyde dehydrogenase 3 family_ member B2	3.17633	2.67047	2.19578	2.67656	1.457	2.17172	3.27525	1.39033	5.1934	0	1	1
ALDOA	ALDOA	11674	Aldo-1|Aldo1	aldolase A_ fructose-bisphosphate	11.2301	11.0985	11.0428	11.075	10.8888	10.7864	10.8595	10.8731	2022.31	-0.259601	0.00432216	0.015411
ALDOB	ALDOB	230163	Aldo-2|Aldo2|BC016435	aldolase B_ fructose-bisphosphate	0.368977	2.18504	2.19578	0.869205	2.19396	2.43475	2.76068	1.39033	3.48182	0	1	1
ALOX5	ALOX5	11689	5-LO|5-LOX|5LO|5LX|AI850497|F730011J02	arachidonate 5-lipoxygenase	1.95394	3.32254	3.78075	3.45417	2.67939	2.17172	3.76068	4.56026	9.25626	0	1	1
AMH	AMH	11705	MIS	anti-Mullerian hormone	1.36898	1.86311	1.78075	1.86921	1.87203	2.17172	1.53829	1.97529	3.4941	0	1	1
ANAPC4	ANAPC4	52206	2610306D21Rik|APC4|D5Ertd249e	anaphase promoting complex subunit 4	5.41337	5.81731	5.5881	5.79994	5.54446	5.60467	5.93061	5.58016	50.5566	0.0708751	0.642143	0.737025
ANGPT1	ANGPT1	11600	1110046O21Rik|Ang-1|Ang1	angiopoietin 1	3.82841	1.86311	1.78075	3.67656	2.19396	2.17172	2.27525	2.39033	5.74581	0	1	1
APH1A	APH1A	226548	6530402N02Rik|APH-1a	anterior pharynx defective 1a homolog (C. elegans)	5.27587	5.35497	5.48119	5.56965	5.22959	4.80398	5.68125	5.59978	41.4854	-0.0104924	0.962455	0.971319
APOB	APOB	238055	AI315052|Apo B-100|apob-100|apob-48	apolipoprotein B	2.69091	2.44808	2.78075	1.45417	2.19396	2.65714	2.95333	2.19769	5.35914	0	1	1
APOC3	APOC3	11814	apo-CIII|apoC-III	apolipoprotein C-III	2.95394	2.18504	2.51771	1.45417	2.19396	2.65714	0.953327	1.39033	4.10734	0	1	1
AQP1	AQP1	11826	CHIP28	aquaporin 1	2.95394	3.03304	4.00314	3.03913	2.19396	1.84979	2.95333	2.39033	6.97446	0	1	1
AQP7	AQP7	11832	AQP7L|AQPap	aquaporin 7	3.36898	2.18504	0.195785	2.45417	1.87203	1.84979	1.95333	1.71226	3.86086	0	1	1
ARG1	ARG1	11846	AI|AI256583|Arg-1|PGIF	arginase_ liver	1.95394	2.67047	2.51771	3.7761	1.457	0.849787	2.76068	2.56026	4.98724	0	1	1
ASB4	ASB4	65255	8430401O13Rik|AV117194|AW060255	ankyrin repeat and SOCS box-containing 4	2.95394	1.44808	3.00314	2.45417	1.457	0.849787	0.953327	1.97529	3.69824	0	1	1
ATF4	ATF4	11911	Atf-4|C/ATF|CREB2|TAXREB67	activating transcription factor 4	10.1255	10.0405	9.959	10.0429	9.55678	9.62293	9.72482	9.84668	932.458	-0.351876	0.191041	0.29469
ATM	ATM	11920	AI256621|C030026E19Rik	ataxia telangiectasia mutated	6.82841	7.22944	7.26187	6.9136	7.33964	7.14441	7.45317	7.14522	143.456	0.244072	0.105465	0.194396
ATP2A2	ATP2A2	11938	9530097L16Rik|D5Wsu150e|SERCA2|SERCA2B|Serca2a|mKIAA4195	ATPase_ Ca++ transporting_ cardiac muscle_ slow twitch 2	7.75268	7.87434	7.95734	7.88043	8.44568	8.35758	8.52697	8.39033	283.69	0.588794	4.25797e-05	0.00123481
ATP6V1G3	ATP6V1G3	338375	-	ATPase_ H+ transporting_ lysosomal V1 subunit G3	1.95394	1.86311	2.78075	1.45417	3.57247	3.30922	2.95333	2.97529	6.09567	0	1	1
ATP7A	ATP7A	11977	MNK	ATPase_ Cu++ transporting_ alpha polypeptide	5.86083	6.07257	5.68764	5.86921	6.36389	5.99953	6.01942	6.19769	64.3936	0.351488	0.0298195	0.0704972
ATR	ATR	245000	-	ataxia telangiectasia and Rad3 related	6.25162	6.37091	6.14998	6.22676	6.83782	6.25918	6.62575	6.61915	85.4877	0.39756	0.0162065	0.0427262
B4GALT1	B4GALT1	14595	B-1_4-GalT|B-1_4-GalT1|GalT|Ggtb|Ggtb2|b4Gal-T1|beta-1_4-GalT|beta-1_4-GalT1|beta4Gal-T1	UDP-Gal:betaGlcNAc beta 1_4- galactosyltransferase_ polypeptide 1	9.22073	9.70703	9.52221	9.42571	9.74702	9.54153	9.61154	9.45507	738.705	0.117325	0.31953	0.434362
BAK1	BAK1	12018	Bak|N-BAK1|N-Bak	BCL2-antagonist/killer 1	7.80361	7.73963	7.71935	7.67011	7.89994	7.76268	7.87814	7.73463	219.186	0.0990835	0.2471	0.357105
BATF	BATF	53314	B-ATF|SFA-2	basic leucine zipper transcription factor_ ATF-like	7.88468	7.29774	7.53563	7.32042	8.31498	8.11657	8.17733	8.12165	230.101	0.689045	0.00310886	0.0115586
BAX	BAX	12028	-	BCL2-associated X protein	6.99833	6.9184	7.21815	6.89157	6.66645	6.47914	7.04079	6.72125	116.708	-0.280753	0.0520997	0.105904
BCL2	BCL2	12043	AW986256|Bcl-2|C430015F12Rik|D630044D05Rik|D830018M01Rik	B cell leukemia/lymphoma 2	6.96889	7.176	7.16157	7.56269	8.30249	8.12591	8.34134	8.4265	216.493	1.12172	9.06533e-06	0.000563345
BCL2L1	BCL2L1	12048	Bcl(X)L|Bcl-XL|Bcl2l|BclX|bcl-x|bcl2-L-1	BCL2-like 1	6.01283	5.77	6.19578	5.75185	6.75468	6.91588	6.93061	6.86606	84.4316	1.05698	0.00490143	0.0167821
BCL6	BCL6	12053	Bcl5	B cell leukemia/lymphoma 6	4.6169	5.22067	5.44371	5.62409	5.57247	5.30922	5.90752	5.45642	42.0454	0.450661	0.123313	0.216295
BID	BID	12122	2700049M22Rik|AI875481|AU022477	BH3 interacting domain death agonist	6.34626	6.4177	6.44371	6.81172	6.83782	6.70777	6.90752	6.77403	100.833	0.353614	0.0444828	0.0953202
BLK	BLK	12143	-	B lymphoid kinase	3.5389	2.86311	5.83964	7.09802	3.04196	2.84979	1.95333	3.84976	14.716	0	1	1
BMP2	BMP2	12156	AI467020|Bmp2a	bone morphogenetic protein 2	3.69091	3.18504	3.78075	2.67656	2.67939	2.17172	3.27525	3.29722	8.54218	0	1	1
BMP8B	BMP8B	12164	Op3	bone morphogenetic protein 8b	3.17633	2.86311	3.00314	2.45417	0.872034	3.01971	0.953327	2.56026	5.14353	0	1	1
BPI	BPI	329547	9230105K17Rik|Bpifd1	bactericidal permeablility increasing protein	4.27587	3.95058	4.00314	3.67656	2.457	2.84979	0.953327	2.71226	8.63271	0	1	1
BRWD1	BRWD1	93871	5330419I02Rik|D530019K20Rik|G1-403-16|Wdr9|repro5	bromodomain and WD repeat domain containing 1	6.84471	7.176	7.24018	7.38491	7.40342	7.0297	7.42093	7.21051	148.446	0.122206	0.484608	0.598876
BST2	BST2	69550	2310015I10Rik|Bst-2|C87040|CD317|DAMP-1|GREG	bone marrow stromal cell antigen 2	7.90036	8.05787	8.06615	8.1313	7.99098	8.02471	7.90169	7.66645	250.287	-0.137731	0.299988	0.412959
BTK	BTK	12229	AI528679|xid	Bruton agammaglobulinemia tyrosine kinase	4.45644	4.11104	5.95067	7.02908	1.87203	3.93725	3.76068	4.19769	21.3233	0	1	1
BTLA	BTLA	208154	A630002H24	B and T lymphocyte associated	7.6169	7.5566	7.75803	8.25291	7.48674	7.42722	7.68804	7.50927	202.526	-0.292451	0.269071	0.381257
BTRC	BTRC	12234	Beta-Trcp1|E3RS-IkappaB|E3RSIkappaB|FWD1|Fbw1a|HOS|Slimb|b-TrCP|beta-TrCP	beta-transducin repeat containing protein	5.49826	5.35497	5.68764	5.45417	5.65339	5.70777	5.65377	5.78265	48.4719	0.296457	0.0493423	0.102209
CACNB2	CACNB2	12296	AW060387|CAB2|Cavbeta2|Cchb2	calcium channel_ voltage-dependent_ beta 2 subunit	3.69091	2.86311	3.36571	2.86921	1.457	3.30922	2.53829	3.47779	7.70825	0	1	1
CACNB4	CACNB4	12298	3110038O15Rik|Cchb4|lh	calcium channel_ voltage-dependent_ beta 4 subunit	4.45644	2.44808	2.51771	3.19113	2.67939	2.17172	2.76068	1.97529	6.84502	0	1	1
CALM1	CALM1	12313	AI256814|AI327027|AI461935|AL024000|CaM|Calm	calmodulin 1	11.5966	11.6551	11.5577	11.4931	11.259	11.24	11.2248	11.0441	2672.15	-0.383959	0.00068313	0.00569207
CAMK2D	CAMK2D	108058	2810011D23Rik|8030469K03Rik|CaMK II|[d]-CaMKII	calcium/calmodulin-dependent protein kinase II_ delta	7.5389	7.59782	7.69563	7.97773	8.58628	8.43475	8.63281	8.56026	279.755	0.874632	3.0983e-05	0.00116466
CARD11	CARD11	108723	0610008L17Rik|2410011D02Rik|BIMP3|CARMA1	caspase recruitment domain family_ member 11	8.71327	8.91296	8.81049	8.84075	8.81455	8.66357	8.78305	8.65007	437.637	-0.0888351	0.696431	0.788926
CASP3	CASP3	12367	A830040C14Rik|AC-3|Apopain|CASP-3|CC3|CPP-32|CPP32|Caspase-3|Lice|SCA-1|Yama|mldy	caspase 3	6.87677	6.50697	6.48119	6.59713	7.56552	7.17172	7.62575	7.50407	131.703	0.925999	0.0225811	0.0551841
CASP8	CASP8	12370	CASP-8|FLICE|MACH|Mch5	caspase 8	9.4079	9.4177	9.31991	9.19339	9.93003	9.75517	9.80508	9.70887	758.631	0.472918	8.49102e-06	0.000563345
CASP9	CASP9	12371	AI115399|APAF-3|AW493809|CASP-9|Caspase-9|ICE-LAP6|Mch6	caspase 9	2.36898	2.86311	3.19578	4.11713	4.11996	3.84979	3.76068	3.91389	11.5008	0	1	1
CBL	CBL	12402	4732447J05Rik|Cbl-2|c-Cbl|cbl	Casitas B-lineage lymphoma	6.51872	6.40227	6.32507	6.24424	7.04196	6.66997	6.86022	6.91389	98.4994	0.565778	0.000722744	0.00569207
CBLB	CBLB	208650	AI429560|AI851073|Cbl-b	Casitas B-lineage lymphoma b	7.50853	7.98723	7.89622	7.78209	8.46822	8.21173	8.50022	8.3387	271.841	0.604954	0.000591631	0.00527504
CCL12	CCL12	20293	MCP-5|Scya12	chemokine (C-C motif) ligand 12	3.69091	3.56355	4.19578	3.86921	4.19396	3.93725	3.95333	3.29722	14.2971	0	1	1
CCL2	CCL2	20296	AI323594|HC11|JE|MCAF|MCP-1|MCP1|SMC-CF|Scya2|Sigje	chemokine (C-C motif) ligand 2	3.36898	-0.136887	2.19578	2.19113	0.872034	2.17172	2.95333	2.97529	4.2103	0	1	1
CCL20	CCL20	20297	CKb4|LARC|MIP-3A|MIP-3[a]|MIP3A|ST38|Scya20|exodus-1	chemokine (C-C motif) ligand 20	2.69091	1.44808	1.19578	2.45417	4.04196	4.37335	4.70821	4.34453	8.92049	0	1	1
CCL21A/B/C	CCL21A/B/C	NA	NA	NA	3.36898	1.86311	2.51771	4.11713	2.67939	2.43475	3.76068	3.39033	8.09208	0	1	1
CCL22	CCL22	20299	ABCD-1|DCBCK|MDC|Scya22	chemokine (C-C motif) ligand 22	3.36898	2.44808	3.00314	2.86921	2.87203	2.17172	2.53829	2.56026	6.62978	0	1	1
CCL3	CCL3	20302	AI323804|G0S19-1|LD78alpha|MIP-1alpha|MIP1-(a)|MIP1-alpha|Mip1a|Scya3	chemokine (C-C motif) ligand 3	2.36898	1.44808	4.28325	4.62409	2.19396	-0.150213	4.70821	6.27297	9.30926	0	1	1
CCL4	CCL4	20303	AT744.1|Act-2|MIP-1B|Mip1b|Scya4	chemokine (C-C motif) ligand 4	4.76129	3.67047	3.36571	4.32864	3.67939	2.65714	3.12325	4.51961	13.5779	0	1	1
CCL5	CCL5	20304	MuRantes|RANTES|SISd|Scya5|TCP228	chemokine (C-C motif) ligand 5	8.5034	8.80563	9.83603	10.5636	6.37983	5.78052	6.62575	6.72125	239.187	-3.35519	0.000186273	0.00262881
CCNA1	CCNA1	12427	-	cyclin A1	1.36898	2.18504	3.00314	1.86921	-0.127966	1.84979	1.95333	2.19769	3.45192	0	1	1
CCNB1	CCNB1	268697	Ccnb1-rs1|Ccnb1-rs13|CycB1|Cycb-4|Cycb-5|Cycb1-rs1	cyclin B1	3.82841	3.44808	3.89622	4.26152	4.457	4.60467	4.47689	4.74788	18.5723	1.36565	0.0774613	0.151102
CCNB3	CCNB3	209091	-	cyclin B3	2.36898	2.44808	3.36571	0.869205	2.87203	2.43475	2.76068	3.29722	5.8648	0	1	1
CCNC	CCNC	51813	AI451004|AU020987|CG1C	cyclin C	7.32317	7.09193	6.9902	7.15461	6.93812	6.95831	6.88406	6.96019	131.378	-0.203533	0.1929	0.29607
CCNT1	CCNT1	12455	2810478G24Rik|AI115585|CycT1	cyclin T1	7.68186	7.7273	7.57082	7.7147	7.72378	7.7746	7.77988	7.76537	210.443	0.0960966	0.562368	0.672098
CCNT2	CCNT2	72949	2900041I18Rik|C81304|CycT2|CycT2a|CycT2b	cyclin T2	6.20187	5.696	5.65522	5.79994	6.06186	5.82707	6.22011	6.24831	62.414	0.320463	0.359768	0.474239
CCR1	CCR1	12768	Cmkbr1|Mip-1a-R	chemokine (C-C motif) receptor 1	3.5389	1.86311	2.19578	3.67656	3.33147	3.43475	3.76068	3.91389	9.28173	0	1	1
CCR2	CCR2	12772	Cc-ckr-2|Ccr2a|Ccr2b|Ckr2|Ckr2a|Ckr2b|Cmkbr2|mJe-r	chemokine (C-C motif) receptor 2	5.86083	5.88548	6.55334	7.44663	5.54446	4.65714	6.29318	6.1318	66.1013	-0.866975	0.100591	0.188609
CCR5	CCR5	12774	AM4-7|CD195|Cmkbr5	chemokine (C-C motif) receptor 5	4.5389	6.05294	6.34553	6.9136	5.19396	5.37335	5.81131	5.00504	50.3643	-0.886683	0.124854	0.218118
CCR7	CCR7	12775	CC-CKR-7|CCR-7|CD197|Cdw197|Cmkbr7|EBI1|Ebi1h	chemokine (C-C motif) receptor 7	11.3071	11.4334	11.0389	11.0652	10.5204	10.7116	10.3627	10.5764	1880.6	-0.674043	0.00832285	0.0256769
CD101	CD101	630146	EWI-101|Gm1016|Gm734|Igsf2	CD101 antigen	6.32317	5.90751	6.26187	5.7761	7.71124	7.52927	7.90752	7.61915	117.741	1.75444	6.07701e-05	0.00140421
CD14	CD14	12475	-	CD14 antigen	0.368977	3.03304	1.19578	2.19113	1.457	2.65714	1.95333	2.19769	3.68524	0	1	1
CD160	CD160	54215	AU045688|By55	CD160 antigen	6.43507	6.18504	6.96397	7.42379	6.62692	6.27605	6.49249	6.45642	97.5094	-0.368948	0.276856	0.387243
CD163	CD163	93671	CD163v2|CD163v3	CD163 antigen	4.36898	3.86311	3.36571	3.32864	3.57247	2.84979	2.95333	2.84976	10.5121	0	1	1
CD180	CD180	17079	F630107B15|Ly78|RP105	CD180 antigen	4.17633	2.86311	7.05377	7.99333	2.67939	2.65714	3.65377	3.47779	19.964	0	1	1
CD19	CD19	12478	AW495831	CD19 antigen	3.82841	3.32254	6.86821	8.25291	1.87203	2.65714	2.95333	2.97529	17.0445	0	1	1
CD200R1	CD200R1	57781	CD200R|Mox2r|OX2R	CD200 receptor 1	6.65438	6.8289	6.14998	6.13599	7.01159	6.72015	6.83597	6.89813	100.732	0.45493	0.0329804	0.0758812
CD209E	CD209E	170780	SIGNR4|mSIGNR4	CD209e antigen	3.36898	2.44808	2.51771	3.32864	1.457	1.43475	3.12325	3.19769	6.10297	0	1	1
CD22	CD22	12483	A530093D23|Lyb-8|Lyb8	CD22 antigen	2.95394	3.18504	5.71935	7.54869	3.33147	2.65714	3.41276	3.84976	16.9389	0	1	1
CD226	CD226	225825	BC051526|DNAM-1|DNAM1|Pta1|TLiSA1	CD226 antigen	8.39134	8.57392	8.55773	8.77309	8.64352	8.4385	8.4886	8.59245	376.732	-0.0321587	0.848739	0.885376
CD244A	CD244A	NA	NA	NA	3.17633	2.86311	4.89622	6.09802	3.33147	2.43475	3.95333	4.78265	15.3694	0	1	1
CD27	CD27	21940	S152|Tnfrsf7|Tp55	CD27 antigen	6.89254	7.08228	6.55334	6.7021	7.68582	7.53629	7.44518	7.53499	144.915	0.803426	3.48058e-05	0.00116466
CD274	CD274	60533	A530045L16Rik|B7h1|Pdcd1l1|Pdcd1lg1|Pdl1	CD274 antigen	6.49826	6.60458	6.53563	6.52742	7.13882	7.34963	7.30205	7.20411	119.02	0.778873	2.9584e-07	0.00012869
CD276	CD276	102657	6030411F23Rik|AU016588|B7RP-2|B7h3	CD276 antigen	2.69091	3.03304	1.78075	2.45417	2.67939	3.01971	2.53829	2.71226	6.12013	0	1	1
CD28	CD28	12487	-	CD28 antigen	9.84471	10.0689	9.59025	9.33681	9.88745	9.79377	9.86921	9.77403	873.486	0.0990514	0.453216	0.568153
CD33	CD33	12489	Siglec-3|gp67	CD33 antigen	3.17633	3.32254	2.19578	3.45417	3.04196	4.01971	2.53829	2.97529	8.51797	0	1	1
CD38	CD38	12494	ADPRC 1|Cd38-rs1|I-19	CD38 antigen	4.82841	3.67047	6.78075	7.81172	7.12942	6.38895	6.90752	6.70321	77.5769	0.300618	0.707905	0.792877
CD3D	CD3D	12500	T3d	CD3 antigen_ delta polypeptide	12.3707	12.0802	11.8455	11.9057	11.9687	11.8659	11.8534	11.7727	3978.09	-0.198282	0.537465	0.645849
CD3E	CD3E	12501	AI504783|CD3|CD3epsilon|T3e	CD3 antigen_ epsilon polypeptide	10.5881	10.6881	10.3942	10.3358	10.5931	10.499	10.4944	10.5515	1466.37	0.0346586	0.730078	0.806051
CD3G	CD3G	12502	Ctg-3|Ctg3|T3g	CD3 antigen_ gamma polypeptide	12.1264	12.1675	11.9301	11.7303	11.9887	11.9279	11.9936	11.8171	3984.54	-0.0562544	0.598219	0.700089
CD4	CD4	12504	L3T4|Ly-4	CD4 antigen	10.5439	10.487	9.88578	9.64234	10.1493	9.99189	10.0381	10.026	1094.12	-0.136571	0.477761	0.592098
CD40	CD40	21939	AI326936|Bp50|GP39|HIGM1|IGM|IMD3|T-BAM|TRAP|Tnfrsf5|p50	CD40 antigen	3.5389	3.67047	4.95067	6.11713	2.19396	1.84979	1.95333	3.19769	10.8077	0	1	1
CD40LG	CD40LG	21947	CD154|CD40-L|Cd40l|HIGM1|IGM|IMD3|Ly-62|Ly62|T-BAM|TRAP|Tnfsf5|gp39	CD40 ligand	9.28187	9.42917	8.98042	8.56965	7.51589	7.57089	7.79253	7.39596	318.919	-1.55655	0.00561099	0.0182148
CD48	CD48	12506	AI449234|AW610730|BCM1|BLAST|BLAST-1|BLAST1|Bcm-1|MEM-102|SLAMF2|Sgp-60	CD48 antigen	10.2638	10.0078	10.1587	10.1741	10.4803	10.3255	10.368	10.2137	1216.89	0.198813	0.0146873	0.0397666
CD5	CD5	12507	Ly-1|Ly-12|Ly-A|Lyt-1	CD5 antigen	10.165	10.2619	9.86821	9.73029	10.7253	10.6311	10.6062	10.66	1288.08	0.639402	0.000777665	0.00569207
CD6	CD6	12511	-	CD6 antigen	9.26076	9.14852	8.99992	8.94869	9.588	9.30922	9.55695	9.59856	630.926	0.432368	0.00190562	0.00828943
CD68	CD68	12514	Lamp4|Scard1|gp110	CD68 antigen	4.82841	4.56355	5.32507	5.97773	3.77892	4.43475	4.12325	4.19769	25.1707	-1.4926	0.0147392	0.0397666
CD69	CD69	12515	5830438K24Rik|AI452015|AIM|VEA	CD69 antigen	7.13716	7.16689	7.32507	7.58345	6.92732	7.36549	7.44518	7.78694	162.263	0.119718	0.501627	0.612942
CD70	CD70	21948	CD27LG|Cd27l|Tnfsf7	CD70 antigen	3.17633	3.03304	1.19578	3.03913	0.872034	1.43475	1.53829	1.71226	4.00056	0	1	1
CD72	CD72	12517	CD72c|Ly-19|Ly-32|Ly-m19|Lyb-2	CD72 antigen	6.87677	6.43297	7.57082	8.48759	6.99098	6.72015	6.91911	7.19769	141.977	-0.605197	0.105418	0.194396
CD79B	CD79B	15985	B29|Ig-beta|Igb|Igbeta	CD79B antigen	5.86083	5.22067	9.79011	11.3373	7.0912	7.03961	7.37118	7.52988	201.565	-2.58496	0.0119692	0.0347107
CD80	CD80	12519	B71|Cd28l|Ly-53|Ly53|MIC17|TSA1	CD80 antigen	2.95394	2.18504	2.78075	3.56965	4.57247	4.43475	4.65377	4.34453	12.8782	0	1	1
CD84	CD84	12523	A130013D22Rik|CDw84|SLAMF5	CD84 antigen	9.34339	9.26399	9.17878	9.18888	9.3897	9.16946	9.29762	9.23111	612.203	0.0333724	0.838001	0.877966
CD86	CD86	12524	B7|B7-2|B7.2|B70|CLS1|Cd28l2|ETC-1|Ly-58|Ly58|MB7|MB7-2|TS/A-2	CD86 antigen	5.45644	5.44808	5.89622	6.24424	7.2983	7.12591	7.06185	7.14522	88.0062	1.53791	0.000819345	0.00569207
CD8A	CD8A	12525	BB154331|Ly-2|Ly-35|Ly-B|Lyt-2	CD8 antigen_ alpha chain	3.5389	2.18504	7.65522	8.14533	2.87203	2.84979	3.41276	4.39033	20.8384	0	1	1
CD8B1	CD8B1	12526	Cd8b|Ly-3|Ly-C|Lyt-3	CD8 antigen_ beta chain 1	7.16339	7.18504	10.6073	10.8916	6.42662	6.53629	7.03014	7.17169	234.998	-3.12744	0.000520807	0.00495396
CD96	CD96	84544	1700109I12Rik|Tactile	CD96 antigen	8.41337	8.45557	8.24563	8.32453	8.89162	8.9346	8.72482	8.83948	389.021	0.505082	0.00540798	0.0178218
CDC14B	CDC14B	218294	2810432N10Rik|A530086E13Rik|AA472821|CDC14B3|Cdc14B1	CDC14 cell division cycle 14B	3.5389	4.38668	4.28325	4.19113	4.77892	3.55023	3.86022	4.19769	17.1291	0.216811	0.707527	0.792877
CDC16	CDC16	69957	2700071J12Rik|2810431D22Rik|APC6	CDC16 cell division cycle 16	7.0969	6.9292	7.19578	7.25291	7.16665	7.36549	7.42093	7.30919	148.79	0.221998	0.224293	0.32962
CDC20	CDC20	107995	2310042N09Rik|C87100|p55CDC	cell division cycle 20	3.69091	4.03304	3.65522	3.7761	4.51589	4.30922	4.04079	3.97529	15.9951	0	1	1
CDC25A	CDC25A	12530	D9Ertd393e	cell division cycle 25A	6.92357	7.39449	7.00314	7.06888	6.53025	6.66997	6.76068	6.67573	117.648	-0.462219	0.0172673	0.0449207
CDC42	CDC42	12540	AI747189|AU018915	cell division cycle 42	12.7405	12.9334	12.8114	12.7336	12.5217	12.5376	12.5831	12.4366	6482.1	-0.284939	0.000847348	0.00569207
CDH1	CDH1	12550	AA960649|E-cad|Ecad|L-CAM|UVO|Um	cadherin 1	1.36898	2.86311	3.36571	2.86921	1.87203	2.17172	4.70821	6.04854	8.92863	0	1	1
CDKN1C	CDKN1C	12577	AL024410|CDKI|Kip2|p57(kip2)|p57Kip2	cyclin-dependent kinase inhibitor 1C (P57)	4.27587	3.44808	3.00314	3.56965	4.19396	3.65714	3.41276	2.97529	11.8514	0	1	1
CDKN2C	CDKN2C	12580	C77269|INK4c|p18|p18-INK4c|p18-INK6|p18INK4c	cyclin-dependent kinase inhibitor 2C (p18_ inhibits CDK4)	5.95394	5.74576	5.81049	5.86921	6.15744	5.97907	6.59718	6.06276	64.9825	0.462106	0.0322901	0.0751134
CDYL	CDYL	12593	AI325931	chromodomain protein_ Y chromosome-like	6.01283	6.52132	6.46257	5.99849	6.11996	6.35758	6.29318	6.39033	77.1468	0.0856647	0.621828	0.717494
CEACAM1	CEACAM1	26365	Bgp|Bgp1|C-CAM|CD66a|Cc1|Cea-1|Cea-7|Cea1|Cea7|Hv-2|Hv2|MHVR|MHVR1|Mhv-1|bb-1|mCEA1|mmCGM1|mmCGM1a|mmCGM2	carcinoembryonic antigen-related cell adhesion molecule 1	2.95394	3.32254	3.78075	4.67656	1.87203	-0.150213	2.53829	1.71226	6.01377	0	1	1
CEACAM2	CEACAM2	26367	AI267129|Bgp2|Ceacam2-L	carcinoembryonic antigen-related cell adhesion molecule 2	2.95394	2.44808	1.78075	4.11713	1.87203	2.84979	2.53829	1.71226	5.79189	0	1	1
CEACAM3	CEACAM3	384557	EG384557|Psg24|cea12	carcinoembryonic antigen-related cell adhesion molecule 3	2.95394	0.863113	3.19578	2.19113	2.19396	2.17172	0.953327	2.84976	4.5052	0	1	1
CEBPB	CEBPB	12608	C/EBPbeta|CRP2|IL-6DBP|LAP|LIP|NF-IL6|NF-M|Nfil6	CCAAT/enhancer binding protein (C/EBP)_ beta	6.65438	6.53554	6.62205	6.62409	6.7424	6.4497	6.44518	6.77403	97.4048	0.0170095	0.902745	0.931426
CEBPD	CEBPD	12609	-	CCAAT/enhancer binding protein (C/EBP)_ delta	1.95394	2.18504	1.78075	2.45417	1.87203	2.17172	1.95333	1.39033	3.91812	0	1	1
CER1	CER1	12622	Cerl|Cerl1|Cerr1|cer-1	cerberus 1 homolog (Xenopus laevis)	1.95394	1.44808	2.19578	2.45417	1.457	0.849787	-0.0466735	0.975293	2.65907	0	1	1
CFLAR	CFLAR	12633	2310024N18Rik|A430105C05Rik|CLARP|Cash|Casper|ENSMUSG00000072980|FLAME|FLAME-1|Flip|Gm9845|I-FLICE|MRIT|c-Flip	CASP8 and FADD-like apoptosis regulator	8.9726	9.27886	9.09363	8.78807	9.27078	9.22265	9.39004	9.11314	564.653	0.215034	0.162143	0.264166
CHEK1	CHEK1	12649	C85740|Chk1|rad27	checkpoint kinase 1	3.5389	3.44808	3.78075	2.45417	3.9595	4.09771	3.86022	3.91389	12.3947	0	1	1
CHRD	CHRD	12667	Chd	chordin	3.17633	2.44808	3.00314	3.19113	1.87203	2.17172	0.953327	1.71226	4.9795	0	1	1
CHRDL1	CHRDL1	83453	CHL|CHL1|Nrln1|VOPT	chordin-like 1	3.69091	2.18504	3.19578	3.7761	-0.127966	3.01971	2.27525	2.71226	6.02469	0	1	1
CHUK	CHUK	12675	AI256658|Chuk1|Fbx24|Fbxo24|IKBKA|IKK1|Ikka|NFKBIKA	conserved helix-loop-helix ubiquitous kinase	7.96143	8.176	8.28325	8.11238	8.7269	8.35361	8.60078	8.40156	321.125	0.40908	0.0129388	0.0363122
CIITA	CIITA	12265	C2ta|EG669998|Gm9475|Mhc2ta	class II transactivator	2.36898	2.44808	4.83964	5.8234	2.19396	1.84979	2.76068	3.09077	9.0124	0	1	1
CISH	CISH	12700	AI385595|CIS1|Cis|F17|F23	cytokine inducible SH2-containing protein	5.12386	4.44808	4.95067	4.51306	6.88326	6.76865	7.09288	7.30919	59.1459	2.69752	0.000861754	0.00569207
CLCA1	CLCA1	23844	Clca2|Clca3|gob-5|gob5	chloride channel calcium activated 1	2.69091	3.67047	3.89622	2.67656	1.87203	2.17172	1.53829	2.71226	6.29217	0	1	1
CLCF1	CLCF1	56708	BSF-3|Bsf3|CLC|NNT-1	cardiotrophin-like cytokine factor 1	5.22696	4.38668	5.28325	5.15461	4.67939	4.93725	4.70821	4.74788	29.6617	-0.289507	0.495957	0.608979
CMKLR1	CMKLR1	14747	ChemR23|DEZ|Gpcr27|mcmklr1	chemokine-like receptor 1	4.27587	4.03304	4.28325	4.45417	3.19396	3.17172	3.27525	3.56026	13.746	0	1	1
CNTF	CNTF	12803	AI429687	ciliary neurotrophic factor	5.36898	5.79385	5.32507	5.22676	5.77892	5.43475	5.78622	5.51961	46.1823	0.288569	0.268378	0.381257
CPA3	CPA3	12873	MC-CPA	carboxypeptidase A3_ mast cell	4.27587	4.11104	4.00314	3.45417	1.87203	2.43475	5.12325	6.78265	16.0791	0	1	1
CPA4	CPA4	71791	1110019K20Rik|AV009555	carboxypeptidase A4	2.69091	0.863113	1.78075	1.45417	1.87203	2.17172	0.953327	2.56026	3.46603	0	1	1
CPT1C	CPT1C	78070	6530437J22Rik|9630004I06Rik	carnitine palmitoyltransferase 1c	3.17633	1.86311	2.19578	1.86921	2.19396	1.84979	2.53829	2.39033	4.78859	0	1	1
CR2	CR2	100294660	CR2|Defcr-2|Defcr2|Defa2	defensin_ alpha_ 2	1.36898	1.44808	5.5881	7.07866	1.87203	2.17172	1.53829	2.71226	7.84767	0	1	1
CREB3L2	CREB3L2	208647	BBF2H7|C530025K05Rik|SCIRR69	cAMP responsive element binding protein 3-like 2	5.12386	3.86311	4.89622	5.42379	5.26435	5.30922	5.70821	5.56026	35.3498	0.776225	0.0291435	0.0692755
CREB5	CREB5	231991	Crebpa|D430026C09Rik	cAMP responsive element binding protein 5	2.95394	2.18504	1.19578	2.45417	0.872034	1.84979	3.27525	1.71226	4.17647	0	1	1
CREBBP	CREBBP	12914	AW558298|CBP|CBP/p300|KAT3A|p300/CBP	CREB binding protein	9.03786	9.55136	9.53563	9.22456	10.0984	9.95308	10.1056	9.75447	807.673	0.640141	0.00257092	0.0104519
CRLF1	CRLF1	12931	CLF-1|CRLM3|NR6.1	cytokine receptor-like factor 1	1.95394	-0.136887	2.51771	3.67656	1.457	1.43475	0.953327	1.71226	3.2402	0	1	1
CRLF2	CRLF2	57914	CRLM2|Ly114|Tpte2|Tslpr	cytokine receptor-like factor 2	7.02719	7.02298	7.02867	7.12659	7.20295	7.00966	6.83597	7.24831	133.694	0.0417851	0.663756	0.757831
CRTAM	CRTAM	54698	-	cytotoxic and regulatory T cell molecule	4.17633	4.11104	5.10268	4.39277	1.457	2.17172	-0.0466735	1.71226	7.38521	0	1	1
CSF1	CSF1	12977	C87615|Csfm|MCSF|op	colony stimulating factor 1 (macrophage)	5.12386	3.95058	5.19578	4.32864	7.02178	6.55023	7.20125	7.61433	58.6194	2.90422	0.00133907	0.00685289
CSF1R	CSF1R	12978	AI323359|CD115|CSF-1R|Csfmr|Fim-2|Fms|M-CSF-R|M-CSFR	colony stimulating factor 1 receptor	3.36898	2.18504	5.48119	5.72719	1.87203	2.65714	1.95333	1.97529	8.8921	0	1	1
CSF2	CSF2	12981	Csfgm|GMCSF|Gm-CSf|MGI-IGM	colony stimulating factor 2 (granulocyte-macrophage)	4.06942	3.18504	3.19578	2.67656	3.33147	2.43475	3.27525	2.19769	8.25773	0	1	1
CSF3	CSF3	12985	Csfg|G-CSF|MGI-IG	colony stimulating factor 3 (granulocyte)	0.368977	1.86311	2.78075	2.19113	2.457	3.01971	3.12325	2.19769	4.75749	0	1	1
CSF3R	CSF3R	12986	Cd114|Csfgr|G-CSF-R|G-CSFR	colony stimulating factor 3 receptor (granulocyte)	2.95394	1.86311	1.78075	3.56965	1.87203	1.43475	1.53829	1.39033	4.14208	0	1	1
CTBP2	CTBP2	13017	AA407280|D7Ertd45e|Gtrgeo6|Ribeye	C-terminal binding protein 2	3.5389	3.03304	3.78075	2.67656	1.87203	3.30922	2.53829	0.975293	6.56826	0	1	1
CTF1	CTF1	13019	CT-1	cardiotrophin 1	2.69091	3.32254	3.19578	3.19113	3.57247	3.01971	2.95333	2.39033	8.23647	0	1	1
CTLA4	CTLA4	12477	Cd152|Ctla-4|Ly-56	cytotoxic T-lymphocyte-associated protein 4	5.22696	5.28938	5.55334	5.54163	9.19621	9.14441	9.1965	9.41131	159.783	4.13654	0.00013198	0.0020504
CTSW	CTSW	13041	lymphopain	cathepsin W	8.20187	7.81148	8.73494	9.20236	8.10565	8.149	8.05661	8.16841	316.002	-0.468598	0.186115	0.288114
CUL1	CUL1	26965	-	cullin 1	8.80777	8.78198	8.91346	8.73957	8.88046	8.80689	8.91911	8.68265	450.845	0.0178815	0.882753	0.917358
CUL2	CUL2	71745	1300003D18Rik|4932411N15Rik|AI327301|mKIAA4106	cullin 2	7.43507	7.05294	7.25107	7.17299	6.97007	6.96873	6.88406	6.93722	135.676	-0.289112	0.0556947	0.111134
CXCL1	CXCL1	14825	Fsp|Gro1|KC|Mgsa|N51|Scyb1|gro	chemokine (C-X-C motif) ligand 1	1.95394	-0.136887	2.51771	3.03913	1.87203	2.43475	1.53829	2.39033	3.86686	0	1	1
CXCL11	CXCL11	56066	Cxc11|H174|I-tac|Ip9|Itac|Scyb11|Scyb9b|b-R1|betaR1	chemokine (C-X-C motif) ligand 11	2.95394	2.18504	2.51771	2.19113	2.87203	1.43475	2.53829	2.84976	5.43708	0	1	1
CXCL2	CXCL2	20310	CINC-2a|GROb|Gro2|MIP-2|MIP-2a|Mgsa-b|Mip2|Scyb|Scyb2	chemokine (C-X-C motif) ligand 2	2.95394	0.863113	0.195785	2.67656	2.19396	2.17172	2.76068	2.39033	4.07207	0	1	1
CXCL3	CXCL3	330122	Dcip1|Gm1960	chemokine (C-X-C motif) ligand 3	1.95394	1.86311	1.78075	2.86921	1.87203	2.65714	1.53829	1.39033	3.97402	0	1	1
CXCL9	CXCL9	17329	BB139920|CMK|Mig|MuMIG|Scyb9|crg-10	chemokine (C-X-C motif) ligand 9	4.45644	2.44808	3.51771	3.32864	1.457	1.84979	3.76068	2.97529	7.85822	0	1	1
CXCR3	CXCR3	12766	Cd183|Cmkar3	chemokine (C-X-C motif) receptor 3	7.99103	7.54961	8.11465	7.91905	8.38379	7.84414	8.4886	7.92949	260.935	0.295859	0.178103	0.276832
CXCR6	CXCR6	80901	BB217514|BONZO|STRL33	chemokine (C-X-C motif) receptor 6	8.57355	8.618	8.9902	9.13365	5.54446	5.82707	5.93061	6.1318	162.429	-3.12829	0.00301199	0.0113932
CYLD	CYLD	74256	2010013M14Rik|2900009M21Rik|C130039D01Rik|CDMT|CYLD1|EAC|mKIAA0849	cylindromatosis (turban tumor syndrome)	8.59298	8.97946	8.94398	8.72095	9.18945	9.09771	9.2341	9.01786	502.18	0.335873	0.017452	0.0449207
CYP26A1	CYP26A1	13082	Cyp26|P450RA|P450RAI|RAH	cytochrome P450_ family 26_ subfamily a_ polypeptide 1	2.95394	-0.136887	1.78075	2.19113	-0.127966	3.01971	2.27525	0.975293	3.0661	0	1	1
CYP26C1	CYP26C1	546726	EG546726	cytochrome P450_ family 26_ subfamily c_ polypeptide 1	3.17633	3.03304	2.51771	2.19113	-0.127966	2.17172	2.53829	2.97529	4.95692	0	1	1
CYP4A12A/B	CYP4A12A/B	NA	NA	NA	2.95394	2.44808	2.51771	1.86921	2.87203	2.43475	1.95333	1.39033	4.94141	0	1	1
CYP4A31/32	CYP4A31/32	NA	NA	NA	3.5389	3.56355	3.00314	3.03913	2.67939	0.849787	1.95333	2.19769	6.07597	0	1	1
CYP7A1	CYP7A1	13122	-	cytochrome P450_ family 7_ subfamily a_ polypeptide 1	0.368977	1.44808	1.19578	2.19113	1.457	1.43475	0.953327	1.71226	2.54059	0	1	1
CYP8B1	CYP8B1	13124	-	cytochrome P450_ family 8_ subfamily b_ polypeptide 1	3.5389	3.32254	2.78075	3.67656	1.457	2.43475	3.41276	2.84976	7.64294	0	1	1
DAPP1	DAPP1	26377	Bam32	dual adaptor for phosphotyrosine and 3-phosphoinositides 1	6.15034	6.53554	6.55334	6.97773	7.42662	7.18964	7.19173	7.44018	122.203	0.799087	0.00188819	0.00828943
DCN	DCN	13179	DC|DSPG2|PG40|PGII|PGS2|SLRR1B	decorin	2.69091	3.18504	3.00314	2.67656	2.19396	3.55023	3.12325	3.19769	7.74141	0	1	1
DCTN6	DCTN6	22428	AU044699|WS-3|p27	dynactin 6	8.65438	8.618	8.33534	8.26581	8.35585	8.48641	8.25253	8.39315	342.553	-0.0986476	0.578126	0.683383
DGKA	DGKA	13139	80kDa|AW146112|Dagk1	diacylglycerol kinase_ alpha	11.3548	11.4076	11.2666	11.1022	10.9198	10.9246	11.0401	11.017	2239.7	-0.31118	0.320777	0.434698
DGKZ	DGKZ	104418	E130307B02Rik|ENSMUSG00000075035|F730209L11Rik|mDGK[z]	diacylglycerol kinase zeta	9.48272	9.55136	9.53563	9.48023	9.89717	9.75668	10.0514	9.96398	840.376	0.411275	4.86956e-05	0.00124604
DHRS3	DHRS3	20148	Rsdr1|retSDR1	dehydrogenase/reductase (SDR family) member 3	4.17633	3.03304	3.36571	3.32864	4.73002	3.75668	4.27525	4.24831	14.5631	0	1	1
DIABLO	DIABLO	66593	0610041G12Rik|1700006L01Rik|AU040403|Smac	diablo homolog (Drosophila)	7.86083	7.74576	7.82514	7.79994	7.87203	7.7746	7.87219	7.76102	225.025	0.0224283	0.791652	0.846114
DLD	DLD	13382	-	dihydrolipoamide dehydrogenase	7.33476	7.24682	7.24018	7.38491	7.14816	7.34963	6.99772	7.18475	150.734	-0.123587	0.177029	0.276832
DLL3	DLL3	13389	pu|pudgy	delta-like 3 (Drosophila)	1.36898	0.863113	1.19578	2.67656	2.87203	1.84979	0.953327	0.975293	3.0196	0	1	1
DLL4	DLL4	54485	Delta4	delta-like 4 (Drosophila)	2.36898	1.44808	2.19578	2.19113	0.872034	2.17172	1.53829	1.39033	3.41537	0	1	1
DNM1L	DNM1L	74006	6330417M19Rik|AI450666|Dlp1|Dnmlp1|Drp1|python	dynamin 1-like	7.21447	7.4177	7.37569	7.4161	7.76078	7.508	7.63983	7.48309	178.151	0.267251	0.0336555	0.0763638
DNMT3A	DNMT3A	13435	MmuIIIA	DNA methyltransferase 3A	5.22696	5.90751	5.89622	5.59713	6.457	6.37335	6.70821	6.66645	68.7889	1.02509	0.0001265	0.00203806
DNMT3L	DNMT3L	54427	D6Ertd14e|ecat7	DNA (cytosine-5-)-methyltransferase 3-like	3.17633	2.18504	3.19578	3.7761	3.04196	2.17172	3.53829	2.19769	7.51807	0	1	1
DRAP1	DRAP1	66556	2310074H19Rik|NC2-alpha	Dr1 associated protein 1 (negative cofactor 2 alpha)	10.1172	10.0907	9.96066	9.93798	9.94618	9.86799	9.93917	9.87717	1000.93	-0.117777	0.146905	0.247606
DTX4	DTX4	207521	AI449438|BC044798|D930042H13|RNF155	deltex 4 homolog (Drosophila)	4.89254	4.11104	4.10268	4.45417	5.26435	5.09771	4.20125	5.19769	25.3722	0.956931	0.0507234	0.10411
DUSP1	DUSP1	19252	3CH134|MKP1|Ptpn16|U19515|erp|mkp-1	dual specificity phosphatase 1	8.74402	8.8289	8.37071	8.78508	9.15512	9.19186	9.40041	9.76102	522.628	0.719415	0.000815837	0.00569207
DUSP9	DUSP9	75590	Dusp4|Mpk4|Pyst3	dual specificity phosphatase 9	4.27587	3.44808	2.78075	3.56965	2.67939	3.17172	3.53829	2.56026	9.53345	0	1	1
DVL1	DVL1	13542	Dvl|mKIAA4029	dishevelled_ dsh homolog 1 (Drosophila)	4.95394	4.90751	4.83964	5.19113	5.2983	4.43475	4.34564	5.06276	29.4299	-0.0972972	0.83143	0.873604
DYDC1	DYDC1	69496	1700029M23Rik	DPY30 domain containing 1	3.82841	3.18504	1.78075	2.45417	1.457	3.01971	3.12325	2.84976	6.55348	0	1	1
E2F1	E2F1	13555	E2F-1|mKIAA4009	E2F transcription factor 1	4.5389	3.77	3.51771	3.45417	2.67939	3.75668	3.86022	3.56026	12.4854	0	1	1
E2F2	E2F2	242705	E2F-2	E2F transcription factor 2	5.12386	5.64447	5.24018	5.51306	6.17581	5.95831	6.06185	6.03419	52.6721	0.834778	0.00144459	0.00706063
E2F5	E2F5	13559	AU024671|E2F-5	E2F transcription factor 5	6.12386	5.618	5.68764	5.93529	5.48674	5.40438	4.95333	5.49885	48.1183	-0.534589	0.0543465	0.109448
ECHS1	ECHS1	93747	C80529	enoyl Coenzyme A hydratase_ short chain_ 1_ mitochondrial	8.13716	7.89102	7.78075	7.94602	7.88326	7.83278	7.82369	7.66645	233.964	-0.136745	0.440857	0.555863
EFNA1	EFNA1	13636	AI325262|B61|Efl1|Epl1|Eplg1|Lerk1	ephrin A1	2.36898	2.86311	2.51771	1.45417	2.19396	2.43475	2.27525	2.19769	4.88447	0	1	1
EGF	EGF	13645	AI790464	epidermal growth factor	3.36898	3.95058	3.36571	3.67656	3.87203	1.84979	3.12325	2.56026	9.32364	0	1	1
EGFR	EGFR	13649	9030024J15Rik|AI552599|Erbb|Errb1|Errp|Wa5|wa-2|wa2	epidermal growth factor receptor	1.95394	2.86311	2.51771	1.86921	2.67939	2.17172	3.27525	1.39033	5.06332	0	1	1
EHHADH	EHHADH	74147	1300002P22Rik|HD|L-PBE|LBFP|LBP|MFP|MFP1|PBFE	enoyl-Coenzyme A_ hydratase/3-hydroxyacyl Coenzyme A dehydrogenase	6.45644	6.40227	6.10268	6.68938	5.9595	6.01971	5.97569	5.86606	72.7042	-0.47822	0.0111892	0.0331109
EIF4B	EIF4B	75705	2310046H11Rik|AL024095|C85189|Eif4a2	eukaryotic translation initiation factor 4B	9.72653	9.97686	9.91003	9.67172	10.0039	9.87907	9.94909	9.72013	925.87	0.0681345	0.608728	0.708012
ELOVL2	ELOVL2	54326	AI317360|Ssc2	elongation of very long chain fatty acids (FEN1/Elo2_ SUR4/Elo3_ yeast)-like 2	4.06942	2.18504	1.78075	2.45417	1.457	2.43475	-0.0466735	1.71226	4.01622	0	1	1
ELOVL3	ELOVL3	12686	CIN-2|Cig30	elongation of very long chain fatty acids (FEN1/Elo2_ SUR4/Elo3_ yeast)-like 3	3.5389	2.44808	2.19578	1.86921	2.457	2.65714	2.95333	2.19769	5.81444	0	1	1
ELOVL4	ELOVL4	83603	-	elongation of very long chain fatty acids (FEN1/Elo2_ SUR4/Elo3_ yeast)-like 4	2.95394	1.44808	1.19578	3.19113	2.87203	2.84979	1.53829	2.97529	5.19831	0	1	1
ELOVL7	ELOVL7	74559	9130013K24Rik|AI840082	ELOVL family member 7_ elongation of long chain fatty acids (yeast)	4.27587	4.67047	4.71935	4.39277	-0.127966	2.65714	2.95333	2.97529	9.94886	0	1	1
ENTPD1	ENTPD1	12495	2610206B08Rik|AA408691|Cd39|NTPDase-1	ectonucleoside triphosphate diphosphohydrolase 1	4.5389	4.18504	4.89622	5.07866	7.50139	7.1807	7.01942	7.15188	61.5645	3.00507	0.00297369	0.011347
ENTPD2	ENTPD2	12496	Cd39l1|NTPDase2	ectonucleoside triphosphate diphosphohydrolase 2	2.69091	1.44808	3.00314	2.67656	1.87203	1.43475	1.95333	1.97529	4.38252	0	1	1
EOMES	EOMES	13813	C77258|TBR-2|Tbr2	eomesodermin homolog (Xenopus laevis)	4.82841	4.81731	6.44371	6.56965	3.19396	2.65714	3.76068	3.91389	22.9925	0	1	1
EYA1	EYA1	14048	bor	eyes absent 1 homolog (Drosophila)	3.82841	3.32254	3.36571	4.26152	3.457	2.43475	1.53829	3.19769	9.03634	0	1	1
EYA4	EYA4	14051	B130023L16Rik	eyes absent 4 homolog (Drosophila)	1.95394	-0.136887	1.19578	1.45417	3.04196	1.43475	1.95333	0.975293	2.79731	0	1	1
FABP1	FABP1	14080	Fabpl|L-FABP	fatty acid binding protein 1_ liver	1.36898	2.18504	1.78075	2.19113	2.457	2.84979	1.95333	0.390331	3.72449	0	1	1
FABP4	FABP4	11770	422/aP2|ALBP/Ap2|Ap2|Lbpl	fatty acid binding protein 4_ adipocyte	3.36898	2.86311	2.51771	2.45417	2.67939	1.43475	2.95333	2.19769	5.89152	0	1	1
FADD	FADD	14082	Mort1/FADD	Fas (TNFRSF6)-associated via death domain	5.45644	5.86311	5.44371	5.75185	5.75468	5.65714	5.56804	5.4127	48.9575	0.0174874	0.941679	0.959322
FAS	FAS	14104	A630082H08Rik|FAS|Fasn	fatty acid synthase	5.72653	6.03304	5.62205	5.9136	6.65339	6.73243	6.89584	6.59	77.2177	1.0349	1.36731e-06	0.000297389
FASL	FASL	14103	APT1LG1|CD178|CD95-L|CD95L|Fas-L|Faslg|Tnfsf6|gld	Fas ligand (TNF superfamily_ member 6)	5.12386	5.28938	5.28325	5.32864	4.62692	4.17172	4.53829	4.94492	30.1351	-0.807355	0.167646	0.269043
FBLL1	FBLL1	237730	AI595406	fibrillarin-like 1	1.95394	2.67047	2.19578	0.869205	1.87203	2.17172	2.27525	2.39033	4.1406	0	1	1
FBP2	FBP2	14120	Fbp-1|Fbp1|Rae-30	fructose bisphosphatase 2	3.5389	2.86311	1.78075	2.86921	2.457	2.17172	1.95333	2.19769	5.57496	0	1	1
FBXW4	FBXW4	30838	Dac|Fbw4|SHFM3|SHSF3|dactylin|dactylyn	F-box and WD-40 domain protein 4	7.54889	6.9184	6.83964	6.96724	6.8944	6.66997	6.91911	7.06276	126.024	-0.201494	0.442582	0.556425
FCER1G	FCER1G	14127	AI573376|CD23|FcR-gamma|FcR[g]|FcRgamma|Fce1g|FcepsilonRI|Ly-50	Fc receptor_ IgE_ high affinity I_ gamma polypeptide	2.36898	1.86311	5.62205	6.92449	2.19396	1.43475	3.76068	4.19769	11.6779	0	1	1
FCER2A	FCER2A	14128	CD23|Fce2|Fcer2|Ly-42	Fc receptor_ IgE_ low affinity II_ alpha polypeptide	4.17633	3.03304	5.24018	6.59713	2.87203	1.84979	2.76068	2.97529	12.8889	0	1	1
FCGR1	FCGR1	14129	AI323638|AV092959|CD64|FcgammaRI|IGGHAFC	Fc receptor_ IgG_ high affinity I	3.5389	2.67047	3.78075	3.86921	1.87203	2.43475	3.12325	2.71226	8.00112	0	1	1
FCGR2B	FCGR2B	14130	AI528646|CD32|F630109E10Rik|Fc[g]RII|FcgRII|Fcgr2|Fcgr2a|Fcr-2|Fcr-3|Ly-17|Ly-m20|LyM-1|Lym-1|fcRII	Fc receptor_ IgG_ low affinity IIb	3.82841	1.86311	5.71935	6.54163	2.457	1.84979	3.41276	4.14522	13.243	0	1	1
FCGR4	FCGR4	246256	4833442P21Rik|CD16-2|FcgRIV|FcgammaRIV|Fcgr3a|Fcrl3	Fc receptor_ IgG_ low affinity IV	2.36898	2.86311	3.19578	3.7761	2.19396	2.84979	3.12325	2.84976	7.47769	0	1	1
FCRLB	FCRLB	435653	FREB-2|FREB2|FcRL2|Fcrlm2|Fcry|mFCRL2	Fc receptor-like B	2.95394	2.44808	3.00314	2.19113	0.872034	2.84979	1.95333	3.09077	5.35273	0	1	1
FGA	FGA	14161	ENSMUSG00000059807|Fib	fibrinogen alpha chain	2.36898	2.86311	0.195785	0.869205	1.457	1.43475	2.53829	0.390331	2.85736	0	1	1
FGF10	FGF10	14165	AEY17|BB213776|Fgf-10|Gsfaey17	fibroblast growth factor 10	2.69091	1.44808	1.19578	1.45417	1.457	1.43475	3.27525	2.39033	3.77973	0	1	1
FGF15	FGF15	14170	FGF19	fibroblast growth factor 15	1.36898	1.86311	1.78075	2.67656	1.87203	2.65714	2.76068	1.97529	4.34489	0	1	1
FGF18	FGF18	14172	D130055P09Rik|FGF-18	fibroblast growth factor 18	2.69091	2.44808	1.78075	2.19113	2.87203	2.17172	2.27525	1.71226	4.81577	0	1	1
FGF2	FGF2	14173	Fgf-2|Fgfb|bFGF	fibroblast growth factor 2	3.17633	2.44808	2.78075	2.67656	2.87203	3.43475	3.12325	3.39033	7.93241	0	1	1
FGF22	FGF22	67112	2210414E06Rik|FGF-22	fibroblast growth factor 22	3.5389	2.44808	1.78075	2.67656	2.87203	2.43475	-0.0466735	1.39033	4.39798	0	1	1
FOS	FOS	14281	D12Rfj1|c-fos|cFos	FBJ osteosarcoma oncogene	9.13053	9.46303	9.30692	9.67656	9.09362	8.95831	9.33487	9.71451	645.733	-0.101342	0.785576	0.841688
FOXO1	FOXO1	56458	AI876417|Afxh|FKHR|Fkhr1|Foxo1a	forkhead box O1	9.13385	9.43297	9.10268	9.16383	9.54269	9.37922	9.42703	9.49493	645.668	0.259444	0.0469554	0.0982001
FOXO3	FOXO3	56484	1110048B16Rik|2010203A17Rik|C76856|FKHRL1|Fkhr2|Foxo3a	forkhead box O3	7.26379	7.61131	7.44371	7.39277	7.97532	7.89964	7.74774	7.90208	201.487	0.484951	0.00481438	0.0167821
FOXP3	FOXP3	20371	JM2|scurfin|sf	forkhead box P3	3.82841	3.67047	3.19578	2.86921	9.91779	9.82707	9.86472	9.79547	98.436	8.38135	2.03081e-05	0.000883403
FPR1	FPR1	14293	FPR|LXA4R|fMLF-R	formyl peptide receptor 1	3.36898	2.18504	2.51771	3.45417	2.19396	3.01971	1.95333	2.19769	6.11064	0	1	1
FUT4	FUT4	14345	AI451562|CD15|FAL|FucT-IV|LeX|SSEA-1|Ssea1	fucosyltransferase 4	2.95394	2.18504	1.78075	3.03913	0.872034	1.43475	2.53829	2.56026	4.50187	0	1	1
FYN	FYN	14360	AI448320|AW552119	Fyn proto-oncogene	9.96889	10.2262	10.0876	9.74726	10.3067	10.2051	10.5108	10.3114	1152.45	0.33035	0.00545574	0.017844
FZD2	FZD2	57265	AL033370|AW456835|Fz10|Fzd10|Mfz10|Mfz10a	frizzled homolog 2 (Drosophila)	0.368977	2.18504	1.78075	0.869205	3.19396	2.65714	2.27525	2.56026	3.96226	0	1	1
FZD7	FZD7	14369	Fz7	frizzled homolog 7 (Drosophila)	3.36898	1.86311	2.19578	3.03913	3.04196	2.84979	3.12325	1.97529	6.41817	0	1	1
GADD45A	GADD45A	13197	AA545191|Ddit1|GADD45	growth arrest and DNA-damage-inducible 45 alpha	4.89254	4.90751	4.19578	5.22676	5.11996	4.80398	5.56804	5.00504	31.232	0.49304	0.158483	0.260152
GAPDHS	GAPDHS	14447	Gapd-s|Gapds	glyceraldehyde-3-phosphate dehydrogenase_ spermatogenic	2.36898	2.18504	3.19578	1.86921	1.87203	2.65714	2.95333	0.390331	4.55194	0	1	1
GATA3	GATA3	14462	Gata-3|jal	GATA binding protein 3	7.25162	7.18504	7.26187	6.90263	8.19846	7.96353	8.12825	8.27603	200.288	1.04505	8.85968e-05	0.00167563
GATA6	GATA6	14465	AA410133|GATA-6	GATA binding protein 6	2.36898	2.18504	2.19578	-0.130795	2.19396	0.849787	-0.0466735	0.975293	2.50346	0	1	1
GBP2	GBP2	14469	-	guanylate binding protein 2	7.71771	7.73348	7.78824	7.49856	8.35585	8.29687	8.47296	7.97905	252.535	0.627495	0.0424305	0.0921296
GBP2B	GBP2B	14468	Gbp-1|Gbp1|Mag-1|Mpa-1|Mpa1	guanylate binding protein 2b	0.368977	1.86311	1.78075	2.45417	5.65339	5.60467	6.18215	5.22322	12.4779	5.49185	0.000975831	0.00597869
GCKR	GCKR	399510	4432415E19Rik|GCKR|KHS|MAPKKKK5|Map4k5	mitogen-activated protein kinase kinase kinase kinase 5	2.69091	0.863113	3.19578	3.19113	3.19396	3.01971	2.95333	2.71226	6.62318	0	1	1
GDF6	GDF6	242316	BMP-13|BMP13|GDF16	growth differentiation factor 6	3.17633	2.44808	2.19578	2.19113	1.457	2.17172	2.95333	2.56026	5.25686	0	1	1
GH	GH	14599	Gh1	growth hormone	1.36898	3.44808	2.51771	3.03913	1.87203	1.43475	2.53829	2.19769	4.93169	0	1	1
GHR	GHR	14600	GHBP|GHR/BP	growth hormone receptor	4.27587	3.32254	2.19578	3.45417	1.87203	1.84979	2.53829	1.39033	6.11499	0	1	1
GK	GK	14933	D930012N15Rik|Gyk	glycerol kinase	5.36898	5.07257	4.71935	5.48392	4.11996	4.37335	4.12325	4.09077	25.4398	-1.33498	0.00265841	0.0107075
GLS	GLS	14660	6330442B14|AI314027|B230365M23Rik	glutaminase	9.44312	9.48517	9.5132	9.41995	9.63192	9.53278	9.59357	9.47647	730.136	0.0974709	0.0519446	0.105904
GLS2	GLS2	216456	A330074B06Rik|AI195532|GA|GLS|Lga	glutaminase 2 (liver_ mitochondrial)	1.95394	0.863113	1.19578	1.86921	-0.127966	0.849787	0.953327	1.39033	2.17112	0	1	1
GLUD1	GLUD1	14661	AI118167|Gdh-X|Glud|Gludl	glutamate dehydrogenase 1	9.43507	9.55486	9.62205	9.52205	9.44568	9.45897	9.48276	9.49231	724.939	-0.0610448	0.429887	0.545192
GNAS	GNAS	14683	5530400H20Rik|A930027G11Rik|C130027O20Rik|GPSA|GSP|Galphas|Gnas1|Gnasxl|Gs-alpha|Gsa|Nesp|Nesp55|Nespl|Oed-Sml|Oedsml|P1|P2|P3|PHP1A|PHP1B|POH|SCG6	GNAS (guanine nucleotide binding protein_ alpha stimulating) complex locus	9.35197	9.34087	9.37818	9.48575	9.27718	9.23349	9.39627	9.31514	651.381	-0.0813016	0.527142	0.636963
GNG12	GNG12	14701	2010305F15Rik|AA536815|AI115529|AI314170|AI842738	guanine nucleotide binding protein (G protein)_ gamma 12	6.0414	6.28938	6.21815	6.26152	6.48674	6.11657	6.25711	6.2607	75.6594	0.122765	0.345312	0.459361
GOT2	GOT2	14719	AL022787|FABP-pm|Got-2|mAspAT	glutamatic-oxaloacetic transaminase 2_ mitochondrial	5.22696	4.81731	4.44371	4.7761	4.67939	5.17172	4.90752	5.22322	29.9761	0.323297	0.206497	0.307624
GRAP2	GRAP2	17444	GRAP-2|GRB2L|GRBLG|GRID|Gads|GrbX|Grf40|GrpL|Mona|P38	GRB2-related adaptor protein 2	8.94262	9.0255	8.97386	8.8522	8.54799	8.49725	8.57904	8.41824	424.49	-0.441739	0.135526	0.23249
GRB10	GRB10	14783	5730571D09Rik|AI325020|Meg1|mKIAA0207	growth factor receptor bound protein 10	2.36898	3.03304	1.78075	2.67656	0.872034	2.17172	2.53829	1.39033	4.29888	0	1	1
GRB2	GRB2	14784	AA408164|Ash	growth factor receptor bound protein 2	8.80777	8.92381	9.04441	9.05408	8.93543	8.71397	8.94485	8.88218	482.141	-0.0849589	0.284191	0.396228
GREM2	GREM2	23893	Gremlin2|Prdc	gremlin 2 homolog_ cysteine knot superfamily (Xenopus laevis)	2.69091	3.67047	1.78075	3.19113	0.872034	2.84979	2.27525	2.84976	5.74581	0	1	1
GSK3B	GSK3B	56637	7330414F15Rik|8430431H08Rik|C86142|GSK-3|GSK-3beta|GSK3	glycogen synthase kinase 3 beta	7.15034	7.65753	7.43419	7.25291	7.84358	7.55023	7.94201	7.83327	191.74	0.450688	0.00493324	0.0167821
GYS2	GYS2	232493	BC021322|LGS	glycogen synthase 2	4.06942	2.44808	3.51771	2.45417	1.457	0.849787	3.12325	2.39033	5.81072	0	1	1
GZMA	GZMA	14938	AW494114|Ctla-3|Ctla3|Hf|SE1|TSP-1|TSP1	granzyme A	4.95394	3.95058	8.38066	9.15692	2.457	1.84979	4.27525	4.24831	30.045	-5.03185	0.00125782	0.00683942
GZMB	GZMB	14939	AI553453|CCP-1/C11|CCP1|Ctla-1|Ctla1|GZB	granzyme B	3.36898	3.03304	3.65522	4.03913	2.67939	3.17172	3.76068	3.91389	10.9492	0	1	1
GZMC	GZMC	14940	AI323531|CCP2|Ctla-5|Ctla5	granzyme C	3.5389	4.56355	3.78075	3.86921	3.457	4.17172	3.95333	4.09077	15.2227	0	1	1
GZMD	GZMD	14941	CCP5|Ctla-5|Ctla5	granzyme D	3.36898	2.67047	3.51771	3.03913	3.33147	3.17172	3.53829	1.71226	8.24633	0	1	1
GZME	GZME	14942	CCP3|Ctla-6|Ctla6|MCSP-2	granzyme E	4.27587	1.86311	3.36571	3.56965	2.67939	3.30922	2.27525	2.71226	8.03505	0	1	1
GZMF	GZMF	14943	CCP4|Ctla-7|Ctla7|MCSP-3	granzyme F	2.69091	2.67047	0.195785	1.86921	1.457	-0.150213	1.53829	1.39033	2.74674	0	1	1
GZMG	GZMG	14944	Ctla-7|Ctla7	granzyme G	1.95394	2.86311	1.19578	1.86921	2.67939	2.65714	0.953327	3.29722	4.54298	0	1	1
GZMK	GZMK	14945	-	granzyme K	3.95394	4.18504	4.44371	3.32864	1.457	2.65714	2.53829	2.39033	8.68943	0	1	1
GZMM	GZMM	16904	Lmet1|MMET-1	granzyme M (lymphocyte met-ase 1)	3.36898	1.86311	4.10268	3.7761	1.87203	3.01971	2.76068	1.97529	7.17174	0	1	1
GZMN	GZMN	245839	GrN	granzyme N	2.36898	2.18504	2.51771	2.19113	1.87203	1.84979	2.27525	1.39033	4.23184	0	1	1
H2-AA	H2-AA	14960	Aalpha|H-2Aa|H2Aa|I-Aalpha|IAalpha|Ia-1|Ia1	histocompatibility 2_ class II antigen A_ alpha	6.67276	5.53554	11.0031	12.5781	3.457	3.84979	5.81131	7.30919	130.427	-5.28767	0.00149819	0.00724126
H2-AB1	H2-AB1	14961	AI845868|Abeta|H-2Ab|H2-Ab|I-Abeta|IAb|Ia-2|Ia2|Rmcs1	histocompatibility 2_ class II antigen A_ beta 1	6.34626	4.618	10.0207	11.6644	3.57247	1.43475	5.04079	6.18475	69.0837	-5.47441	0.00128349	0.00685289
H2-D1	H2-D1	14964	H-2D|H2-D	histocompatibility 2_ D region locus 1	12.3584	12.2925	12.1605	12.2193	12.5278	12.4303	12.4867	12.4939	5297.77	0.227732	0.000351914	0.00402849
H2-DMA	H2-DMA	14998	H-2Ma|H2-Ma	histocompatibility 2_ class II_ locus DMa	7.65438	7.41001	8.31991	9.25507	8.09604	7.65714	7.87219	7.80396	257.528	-0.486565	0.135924	0.23249
H2-DMB1	H2-DMB1	14999	AI385589|H-2Mb1|H2-Mb1	histocompatibility 2_ class II_ locus Mb1	4.76129	3.77	6.02867	7.55571	3.33147	2.43475	3.86022	2.56026	19.5324	0	1	1
H2-DMB2	H2-DMB2	15000	H-2Mb2|H2-Mb2	histocompatibility 2_ class II_ locus Mb2	4.69091	3.32254	7.96397	9.51306	3.87203	1.43475	4.12325	4.67573	30.8999	0	1	1
H2-EB1	H2-EB1	14969	Eb|H-2Eb|H2Eb|Ia-4|Ia4	histocompatibility 2_ class II antigen E beta	4.6169	3.44808	8.03499	9.50038	3.57247	3.17172	3.41276	4.78265	33.5326	0	1	1
H2-K1	H2-K1	14972	H-2K|H-2K(d)|H2-K|K-f	histocompatibility 2_ K1_ K region	13.0325	12.9469	12.852	12.8328	13.3345	13.2363	13.2879	13.2394	8751.45	0.359044	5.7988e-06	0.000563345
H2-M3	H2-M3	14991	H-2M3|Hmt|M3a|MuprM3|MuprM301|MuprM302|R4B2	histocompatibility 2_ M region locus 3	7.56865	7.4177	7.55334	7.73339	7.69858	7.81557	7.50022	7.643	196.217	0.112574	0.574685	0.681166
H2-OB	H2-OB	15002	A-beta-2|A-beta2|H-2Ab|H-2I|H-2Ob|H2-Ab|H2-Ab2|H2-IAb2|Ob	histocompatibility 2_ O region beta locus	8.31149	8.2338	9.21815	10.4457	8.41119	8.53979	8.37539	8.52988	432.985	-0.893085	0.0363625	0.0807024
H2-PA	H2-PA	15003	H2-Pa-ps	histocompatibility 2_ P region alpha locus	2.36898	2.18504	2.78075	2.67656	3.04196	1.43475	1.95333	1.71226	4.82057	0	1	1
H2-Q1	H2-Q1	15006	H-2Q1|Q1|Q1b|Q1d|Q1k|Qa-1|Qa1|Qed-1	histocompatibility 2_ Q region locus 1	2.69091	2.86311	1.78075	3.45417	1.457	2.17172	2.76068	2.19769	5.35914	0	1	1
H2-Q10	H2-Q10	15007	H-2Q10|Q10|Qa10	histocompatibility 2_ Q region locus 10	3.82841	2.86311	3.89622	3.95667	2.87203	2.17172	3.27525	3.56026	9.86938	0	1	1
H2-Q2	H2-Q2	15013	BE136769|ENSMUSG00000079507|Gm11132|H-2Q2|gs14-2	histocompatibility 2_ Q region locus 2	4.17633	2.86311	3.36571	3.67656	2.87203	3.65714	2.76068	3.56026	10.3136	0	1	1
H2-T23	H2-T23	15040	37b|37c|H-2T23|H2-Qa1|Qa-1|Qa-1(b)|Qa1|Qed-1|T18c|T18c(37)|T23b|T23d	histocompatibility 2_ T region locus 23	8.12386	7.72109	7.43419	7.75185	7.80867	7.76268	7.89584	8.14855	227.677	0.147723	0.331743	0.442663
HADHB	HADHB	231086	4930479F15Rik|Mtpb|TP-beta	hydroxyacyl-Coenzyme A dehydrogenase/3-ketoacyl-Coenzyme A thiolase/enoyl-Coenzyme A hydratase (trifunctional protein)_ beta subunit	9.69765	9.58763	9.55114	9.53098	9.58456	9.54153	9.51366	9.31959	744.869	-0.10017	0.136287	0.23249
HAVCR2	HAVCR2	171285	TIM-3|Tim3|Timd3	hepatitis A virus cellular receptor 2	1.95394	3.03304	1.78075	3.45417	3.33147	2.17172	2.27525	2.97529	6.15583	0	1	1
HCST	HCST	23900	DAP10|KAP10	hematopoietic cell signal transducer	8.6026	8.28518	7.93049	8.39277	7.93812	7.70154	7.63281	7.8166	262.744	-0.554625	0.119875	0.212108
HDAC7	HDAC7	56233	5830434K02Rik|HD7|HD7a|Hdac7a|mFLJ00062	histone deacetylase 7	6.41337	6.56355	6.36571	6.78807	6.86072	6.81557	7.00861	6.93722	105.354	0.416104	0.0459449	0.0970196
HDAC9	HDAC9	79221	AV022454|D030072B18Rik|HD7B|HD9|HDRP|Hdac7b|Mitr|mKIAA0744	histone deacetylase 9	3.17633	1.44808	2.51771	4.39277	3.457	4.43475	4.20125	3.47779	10.4701	0	1	1
HDC	HDC	15186	AW108189|Hdc-a|Hdc-c|Hdc-e|Hdc-s	histidine decarboxylase	2.95394	2.44808	1.19578	2.45417	2.19396	1.84979	3.41276	4.71226	6.28796	0	1	1
HECW2	HECW2	329152	A730039N16Rik|D030049F17Rik|Gm971|Nedl2|mKIAA1301	HECT_ C2 and WW domain containing E3 ubiquitin protein ligase 2	3.82841	0.863113	3.36571	2.67656	2.457	2.17172	2.95333	2.56026	6.10297	0	1	1
HEY1	HEY1	15213	AI316788|AI414254|CHF2|HRT1|Herp2|Hesr1|bHLHb31|hesr-1	hairy/enhancer-of-split related with YRPW motif 1	4.36898	2.44808	3.65522	3.95667	3.77892	4.09771	4.04079	3.78265	13.6056	0	1	1
HEY2	HEY2	15214	CHF1|Herp1|Hrt2|bHLHb32|hesr2	hairy/enhancer-of-split related with YRPW motif 2	3.36898	3.32254	3.00314	2.45417	1.87203	3.30922	3.76068	2.19769	7.52169	0	1	1
HGF	HGF	15234	C230052L06Rik|HGF/SF|NK1|NK2|SF|SF/HGF	hepatocyte growth factor	3.36898	3.18504	3.51771	3.19113	5.19396	5.05924	5.90752	6.27297	22.0403	4.49185	0.00138551	0.00692757
HIPK1	HIPK1	15257	1110062K04Rik|Myak	homeodomain interacting protein kinase 1	8.26984	8.54611	8.67556	8.75185	8.96743	8.64095	8.87517	8.6711	408.658	0.238803	0.0804416	0.15552
HMGB1	HMGB1	15289	HMG-1|Hmg1|SBP-1|p30	high mobility group box 1	10.0694	10.009	9.93725	10.0992	9.96082	9.91588	10.0301	10.0628	1031.53	-0.0345572	0.432117	0.546427
HNF1A	HNF1A	21405	AI323641|HNF1|HNF1-alpha|HNF1[a]|Hnf-1|Hnf1alpha|LFB1|Tcf-1|Tcf1	HNF1 homeobox A	2.69091	2.18504	3.19578	3.03913	2.19396	2.17172	3.12325	1.71226	5.81188	0	1	1
HRAS	HRAS	15461	H-ras|Ha-ras|Harvey-ras|Hras-1|Hras1|Kras2|c-H-ras|c-Ha-ras|c-rasHa|ras	Harvey rat sarcoma virus oncogene	7.35766	7.43297	7.49957	7.57656	7.41893	7.22483	7.07227	7.30322	164.364	-0.206451	0.330867	0.442663
HSD11B1	HSD11B1	15483	-	hydroxysteroid 11-beta dehydrogenase 1	9.25467	9.18279	9.11763	8.97249	8.43428	8.32552	8.21542	8.12504	416.877	-0.86635	0.018521	0.0468408
HSPA5	HSPA5	14828	AL022860|AU019543|Bip|D2Wsu141e|D2Wsu17e|Grp78|Hsce70|SEZ-7|Sez7|baffled|mBiP	heat shock protein 5	10.7559	10.861	10.7892	10.6685	10.9006	10.7908	10.9826	10.7291	1794.93	0.083756	0.288475	0.398371
ICAM1	ICAM1	15894	CD54|Icam-1|Ly-47|MALA-2	intercellular adhesion molecule 1	5.36898	4.18504	5.44371	5.39277	5.22959	5.2421	5.20125	5.67573	37.2043	0.2824	0.33109	0.442663
ICOS	ICOS	54167	AILIM|CCLP|CRP-1|H4|Ly115	inducible T cell co-stimulator	7.90036	8.33072	7.95734	7.49126	9.43237	9.05924	9.63456	8.96587	387.074	1.38524	0.000762189	0.00569207
ICOSL	ICOSL	50723	AU044799|B7-H2|B7RP-1|B7h|BG071784|GI50|GL50|GL50-B|ICOS-L|Icoslg|LICOS|Ly115l|mKIAA0653	icos ligand	5.5389	4.50697	6.7957	7.97773	5.19396	5.20734	5.16278	5.43472	52.9759	-1.67084	0.0131332	0.0366215
ID2	ID2	15902	AI255428|C78922|Idb2|bHLHb26	inhibitor of DNA binding 2	9.24549	9.53377	9.49041	9.71313	7.71124	7.41203	7.99772	8.01969	399.052	-1.72845	0.0127105	0.0361378
IDO1	IDO1	15930	Ido|Indo	indoleamine 2_3-dioxygenase 1	4.6169	3.44808	3.19578	3.45417	3.04196	3.30922	2.53829	3.63826	10.5952	0	1	1
IDO2	IDO2	209176	AI265623|C230043N17Rik|Ido-2|Indol1	indoleamine 2_3-dioxygenase 2	2.69091	2.18504	2.19578	2.19113	3.04196	0.849787	2.53829	1.39033	4.3936	0	1	1
IFIT1	IFIT1	15957	ISG56|Ifi56|P56	interferon-induced protein with tetratricopeptide repeats 1	7.0969	7.28097	6.48119	6.7021	7.01159	6.97907	6.53829	6.73018	115.563	-0.0788914	0.692253	0.788299
IFIT3/3B	IFIT3/3B	NA	NA	NA	7.20187	7.6313	6.62205	7.64399	7.43428	7.65069	6.44518	7.26685	150.856	-0.0554487	0.830494	0.873604
IFNA1	IFNA1	15962	Ifa1	interferon alpha 1	3.5389	1.86311	3.19578	3.03913	2.457	2.84979	2.53829	1.71226	6.27355	0	1	1
IFNG	IFNG	15978	IFN-g|Ifg	interferon gamma	5.57843	4.67047	5.19578	4.72719	4.3956	4.65714	4.34564	4.88218	27.9845	-0.570749	0.193977	0.29607
IFNK	IFNK	387510	-	interferon kappa	1.95394	1.86311	1.78075	2.86921	1.457	1.84979	2.76068	2.39033	4.3337	0	1	1
IGHA	IGHA	238447	IgA|Igh-2	immunoglobulin heavy constant alpha	5.57843	5.77	6.17306	8.20906	4.51589	3.55023	4.20125	5.29722	42.5738	-2.76487	0.0242701	0.0583287
IGHG	IGHG	380794	AU044919|IGHG2A	Immunoglobulin heavy chain (gamma polypeptide)	4.95394	3.77	4.83964	6.29547	-0.127966	1.43475	2.53829	3.29722	10.3759	0	1	1
IGHM	IGHM	16019	AI326478|Igh-6|Igh-M|Igh6|Igm|muH	immunoglobulin heavy constant mu	11.5364	11.5307	12.7235	13.1576	11.4844	11.386	11.6701	11.5212	3759.32	-0.89601	0.0184152	0.0468408
IGHV3	IGHV3	NA	NA	NA	4.89254	2.44808	4.36571	5.15461	3.19396	3.65714	2.95333	3.56026	13.7199	0	1	1
IGKC	IGKC	16071	Igk-C	immunoglobulin kappa constant	11.3333	10.3174	13.193	13.8959	7.457	4.93725	8.53076	8.87415	902.225	-4.8036	0.00159238	0.00744821
IGLC1	IGLC1	110785	Clambda1|Igl-C1	immunoglobulin lambda constant 1	7.76986	6.9184	8.86821	10.2647	5.26435	3.43475	4.27525	5.71226	94.5809	-4.44438	0.00331962	0.0122376
IKZF1	IKZF1	22778	5832432G11Rik|Ikaros|LyF-1|Zfpn1a1|Znfn1a1|hlk-1|mKIAA4227	IKAROS family zinc finger 1	10.8558	11.0498	10.8151	10.8923	10.3035	10.1615	10.1929	10.2311	1512.55	-0.68462	0.00129465	0.00685289
IL10	IL10	16153	CSIF|Il-10	interleukin 10	2.69091	2.67047	2.51771	1.86921	4.9595	4.80398	4.99772	5.17169	13.0878	0	1	1
IL10RA	IL10RA	16154	AW553859|CDw210|CDw210a|Il10r|mIL-10R	interleukin 10 receptor_ alpha	5.82841	6.05294	6.91003	7.59713	7.3956	7.31739	7.45317	7.61433	129.888	0.739117	0.0797242	0.154822
IL10RB	IL10RB	16155	6620401D04Rik|AI528744|CRF2-4|Crfb4|D16H21S58|D21S58h|IL-10R2|Il10r2	interleukin 10 receptor_ beta	7.72653	7.7086	8.10268	8.35705	8.60674	8.43099	8.4808	8.49885	302.131	0.527932	0.00282385	0.0110665
IL11	IL11	16156	IL-11	interleukin 11	2.69091	0.863113	2.51771	2.86921	1.457	2.84979	2.27525	2.19769	4.64308	0	1	1
IL11RA1/2	IL11RA1/2	NA	NA	NA	2.36898	0.863113	2.19578	2.67656	2.19396	0.849787	-0.0466735	2.56026	3.26644	0	1	1
IL12A	IL12A	16159	IL-12p35|Il-12a|Ll12a|p35	interleukin 12a	3.36898	0.863113	2.51771	3.86921	1.87203	2.17172	1.95333	1.97529	5.00692	0	1	1
IL12B	IL12B	16160	Il-12b|Il-12p40|Il12p40|p40	interleukin 12b	3.17633	1.86311	2.19578	1.45417	2.67939	2.17172	2.76068	1.71226	4.76237	0	1	1
IL12RB1	IL12RB1	16161	CD212|IL-12R[b]	interleukin 12 receptor_ beta 1	4.82841	3.86311	4.65522	4.32864	6.06186	5.70777	6.06185	5.83327	35.9399	2	0.00108431	0.00646129
IL13	IL13	16163	Il-13	interleukin 13	2.36898	2.86311	2.51771	2.19113	2.19396	2.17172	2.95333	1.97529	5.29417	0	1	1
IL13RA1	IL13RA1	16164	AI882074|CD213a1|IL-13R-alpha-1|IL-13r[a]|Il13ra|NR4	interleukin 13 receptor_ alpha 1	2.36898	0.863113	3.19578	4.95667	1.87203	2.65714	4.04079	3.56026	7.67063	0	1	1
IL15	IL15	16168	AI503618|IL-15	interleukin 15	3.5389	3.03304	3.19578	3.03913	2.19396	0.849787	3.65377	3.29722	7.211	0	1	1
IL16	IL16	16170	mKIAA4048	interleukin 16	10.1305	10.2018	9.99182	10.1171	10.4664	10.4005	10.4004	10.3292	1221.74	0.29248	0.0012119	0.00675868
IL17A	IL17A	16171	Ctla-8|Ctla8|IL-17|IL-17A|Il17	interleukin 17A	2.36898	2.86311	2.19578	-0.130795	2.457	2.17172	1.95333	1.71226	3.86086	0	1	1
IL18	IL18	16173	Igif|Il-18	interleukin 18	2.36898	0.863113	3.00314	4.39277	3.33147	2.84979	2.27525	2.97529	6.76212	0	1	1
IL1A	IL1A	16175	Il-1a	interleukin 1 alpha	1.95394	1.86311	1.78075	0.869205	-0.127966	-0.150213	-0.0466735	1.39033	1.9206	0	1	1
IL1B	IL1B	16176	IL-1beta|Il-1b	interleukin 1 beta	0.368977	2.18504	3.36571	3.45417	0.872034	2.17172	1.95333	3.29722	4.62202	0	1	1
IL1F9	IL1F9	215257	Il36g	interleukin 1 family_ member 9	1.36898	0.863113	1.78075	1.45417	-0.127966	0.849787	1.95333	1.97529	2.40274	0	1	1
IL1R1	IL1R1	16177	CD121a|CD121b|IL-1R1|IL-iR|Il1r-1	interleukin 1 receptor_ type I	3.17633	3.18504	2.78075	3.32864	3.04196	2.84979	0.953327	1.97529	6.32642	0	1	1
IL1R2	IL1R2	16178	CD121b|Il1r-2	interleukin 1 receptor_ type II	2.36898	2.44808	2.19578	3.19113	6.81455	5.87216	7.09288	6.14522	22.8813	6.45121	0.000281622	0.00357091
IL1RAPL1	IL1RAPL1	331461	6330532G10Rik|C030039N24|IL1R8|IL1RAPL|MRX34|OPHN4|TIGIRR-2	interleukin 1 receptor accessory protein-like 1	3.36898	2.67047	3.00314	3.19113	2.87203	3.01971	2.53829	2.56026	7.47981	0	1	1
IL1RL1	IL1RL1	17082	DER4|Fit-1|Ly84|ST2L|St2|St2-rs1|T1|T1/ST2	interleukin 1 receptor-like 1	2.95394	2.67047	1.78075	2.67656	5.00132	3.84979	5.08261	5.8166	13.2599	0	1	1
IL1RL2	IL1RL2	107527	AI481289|AW551444|IL-1Rrp2	interleukin 1 receptor-like 2	5.45644	5.59103	5.19578	4.7761	2.87203	1.84979	1.95333	2.71226	13.937	-4.91886	0.000871225	0.00569207
IL1RN	IL1RN	16181	F630041P17Rik|IL-1ra	interleukin 1 receptor antagonist	2.36898	2.86311	2.78075	3.32864	3.9595	2.65714	2.27525	3.19769	7.6152	0	1	1
IL2	IL2	16183	Il-2	interleukin 2	3.69091	3.32254	3.51771	3.95667	2.19396	1.84979	2.95333	2.19769	7.78299	0	1	1
IL21	IL21	60505	IL-21	interleukin 21	4.82841	3.77	4.44371	3.45417	2.457	3.30922	2.53829	2.56026	10.7044	0	1	1
IL21R	IL21R	60504	NILR	interleukin 21 receptor	8.82841	8.65753	8.72717	8.82049	9.03191	8.85541	9.00318	8.93336	463.743	0.205601	0.0552366	0.110728
IL24	IL24	93672	FISP|Mda-7|Mda7|St16	interleukin 24	1.36898	2.44808	0.195785	2.67656	1.87203	2.65714	2.53829	1.39033	3.7151	0	1	1
IL27RA	IL27RA	50931	CRL1|IL-27R|Tccr|WSX-1|Wsx1|zcytor1	interleukin 27 receptor_ alpha	6.93883	6.89654	6.68764	6.58345	6.97007	7.06896	6.99772	7.02696	119.12	0.275631	0.0329678	0.0758812
IL2RA	IL2RA	16184	CD25|Il2r|Ly-43	interleukin 2 receptor_ alpha chain	5.17633	5.84039	5.68764	5.51306	11.6067	11.4828	11.5113	11.3826	368.392	6.20908	7.08035e-05	0.00146664
IL3	IL3	16187	BPA|Csfmu|HCGF|Il-3|MCGF|PSF	interleukin 3	3.17633	1.44808	2.51771	1.86921	1.457	1.84979	1.95333	2.39033	4.23605	0	1	1
IL31	IL31	76399	1700013B14Rik	interleukin 31	2.69091	2.18504	2.78075	2.19113	2.19396	3.01971	2.76068	3.19769	6.17947	0	1	1
IL31RA	IL31RA	218624	CRL3|GLM-R|GPL|Glmr|NR10	interleukin 31 receptor A	1.95394	1.86311	2.19578	2.45417	0.872034	0.849787	-0.0466735	0.390331	2.49072	0	1	1
IL4	IL4	16189	BSF-1|Il-4	interleukin 4	3.36898	1.86311	2.19578	3.03913	1.87203	2.17172	2.53829	2.19769	5.29944	0	1	1
IL5	IL5	16191	Il-5	interleukin 5	4.27587	2.86311	3.65522	2.45417	2.19396	3.01971	2.95333	2.19769	7.73623	0	1	1
IL6	IL6	16193	Il-6	interleukin 6	2.36898	1.86311	2.19578	0.869205	1.457	3.01971	2.76068	3.78265	4.88934	0	1	1
IL6RA	IL6RA	16194	CD126|IL-6R|IL-6R-alpha|IL-6RA|Il6r	interleukin 6 receptor_ alpha	9.51618	9.80416	9.44134	9.36306	9.65175	9.66036	9.70821	9.72795	780.972	0.150533	0.327136	0.44057
IL6ST	IL6ST	16195	5133400A03Rik|AA389424|BB405851|CD130|D13Ertd699e|gp130	interleukin 6 signal transducer	7.13716	6.86311	6.73494	6.48392	7.51589	7.08819	7.53076	7.30322	135.5	0.603254	0.00184724	0.00819949
IL7	IL7	16196	A630026I06Rik|Il-7|hlb368	interleukin 7	1.95394	3.03304	3.00314	3.45417	3.33147	1.43475	3.41276	2.97529	7.08525	0	1	1
IL7R	IL7R	16197	CD127|IL-7Ralpha	interleukin 7 receptor	9.44846	9.56355	9.5988	10.0316	7.8944	7.89418	8.63632	9.21051	524.474	-1.17282	0.0145824	0.0397666
IL9	IL9	16198	Il-9|P40	interleukin 9	1.95394	1.86311	1.19578	0.869205	-0.127966	0.849787	2.27525	0.390331	2.23253	0	1	1
IL9R	IL9R	16199	-	interleukin 9 receptor	4.69091	3.67047	4.44371	5.15461	3.57247	3.55023	4.12325	4.63826	18.7717	-0.68281	0.155066	0.256478
INPP5D	INPP5D	16331	SHIP|SHIP-1|SHIP1|SIP-145|p150Ship|s-SHIP	inositol polyphosphate-5-phosphatase D	6.41337	7.16689	6.86821	7.01895	7.52309	7.41964	7.52318	7.56026	145.684	0.700323	0.000843965	0.00569207
INPPL1	INPPL1	16332	51C|SHIP2	inositol polyphosphate phosphatase-like 1	3.69091	3.95058	4.36571	4.62409	5.42662	5.20734	5.44518	5.06276	26.385	1.75207	0.00142375	0.00703783
INS1	INS1	16333	Ins-1|Ins2-rs1	insulin I	2.36898	1.86311	1.19578	2.45417	0.872034	1.43475	2.53829	0.975293	3.27797	0	1	1
IRAK3	IRAK3	73914	4833428C18Rik|AI563835|IRAK-M	interleukin-1 receptor-associated kinase 3	5.5389	4.9924	4.65522	5.84649	5.22959	4.37335	5.37959	5.49885	36.4867	-0.11832	0.720639	0.799688
IRAK4	IRAK4	266632	8430405M07Rik|9330209D03Rik|IRAK-4|NY-REN-64	interleukin-1 receptor-associated kinase 4	7.20187	7.18504	7.2726	7.46166	7.49409	7.13519	7.18215	7.26685	154.872	0.00426735	0.975775	0.980282
IRF2	IRF2	16363	9830146E22Rik|AI646973|Irf-2	interferon regulatory factor 2	9.42155	9.68329	9.75229	9.57829	9.93003	9.81557	9.89437	9.68839	843.634	0.228333	0.0448981	0.0956423
IRF4	IRF4	16364	AI385587|IRF-4|LSIRF|Spip	interferon regulatory factor 4	5.06942	4.72109	5.10268	5.65057	5.80277	5.73243	6.14315	5.92949	45.8532	0.95335	0.0488797	0.101735
IRF8	IRF8	15900	AI893568|ICSBP|IRF-8|Icsbp1|Myls	interferon regulatory factor 8	4.95394	3.86311	6.00314	7.47654	5.51589	4.97907	5.31088	5.69411	44.4646	-0.859402	0.225609	0.330438
IRS1	IRS1	16367	G972R|IRS-1	insulin receptor substrate 1	2.36898	1.44808	2.19578	2.67656	1.457	0.849787	2.53829	1.39033	3.64419	0	1	1
ITCH	ITCH	16396	6720481N21Rik|8030492O04Rik|A130065M08|AIP4|C230047C07Rik	itchy_ E3 ubiquitin protein ligase	8.53388	9.02046	9.05687	8.82921	9.07905	8.88321	9.14562	9.01421	492.956	0.178772	0.169696	0.270394
ITGA10	ITGA10	213119	A630048L14	integrin_ alpha 10	3.17633	2.67047	3.00314	3.19113	3.57247	2.84979	2.76068	3.29722	8.36958	0	1	1
ITGA6	ITGA6	16403	5033401O05Rik|AI115430|Cd49f|VLA-6	integrin alpha 6	8.89645	9.1985	8.91688	8.48023	9.99486	9.9752	9.90461	9.77619	672.256	1.03544	0.000347073	0.00402849
ITGAE	ITGAE	16407	A530055J10|CD103|aM290|alpha-E1|alpha-M290	integrin alpha E_ epithelial-associated	3.82841	4.03304	6.70358	7.57656	8.59655	8.25067	8.68465	8.57521	130.788	2.32292	0.11114	0.201441
ITGAL	ITGAL	16408	(p180)|Cd11a|LFA-1|LFA-1A|Ly-15|Ly-21	integrin alpha L	9.86882	10.0517	10.0428	9.73494	10.588	10.3928	10.6676	10.3833	1189.59	0.587942	0.000889795	0.00569207
ITGAV	ITGAV	16410	1110004F14Rik|2610028E01Rik|CD51|D430040G12Rik	integrin alpha V	5.5389	5.81731	5.97714	6.22676	7.11044	6.6442	7.24795	6.80818	85.7082	1.20224	0.000775514	0.00569207
ITGAX	ITGAX	16411	AI449405|Cd11c|Cr4|N418	integrin alpha X	2.95394	1.44808	4.19578	4.7761	1.457	1.43475	2.27525	0.975293	5.42463	0	1	1
ITGB3	ITGB3	16416	CD61|GP3A|INGRB3	integrin beta 3	7.45644	7.80563	7.01596	6.99849	6.81455	6.80398	7.06185	6.66645	135.103	-0.526905	0.204109	0.305985
ITGB8	ITGB8	320910	4832412O06Rik	integrin beta 8	3.36898	1.44808	2.19578	2.67656	5.15744	4.97907	5.23873	4.88218	13.3925	4.72792	0.00115971	0.0066868
ITPR1	ITPR1	16438	D6Pas2|ENSMUSG00000072853|Gm10429|IP3R1|InsP3R|Ip3r|Itpr-1|P400|Pcp-1|Pcp1|opt|wblo	inositol 1_4_5-trisphosphate receptor 1	6.92357	7.33072	7.21815	7.06888	7.35585	6.7923	7.50022	7.22953	144.748	0.119643	0.586801	0.690034
ITPR2	ITPR2	16439	AI649341|InsP3R-2|InsP3R-5|Ip3r2|Itpr5|insP3R2	inositol 1_4_5-triphosphate receptor 2	7.82019	8.10152	7.75037	7.76402	8.83204	8.56746	8.83597	8.67342	313.674	0.898811	8.65932e-06	0.000563345
JAG1	JAG1	16449	ABE2|Gsfabe2|Htu|Ozz|Ser-1	jagged 1	1.95394	2.44808	3.19578	2.86921	1.87203	1.84979	0.953327	1.97529	4.40665	0	1	1
JAK1	JAK1	16451	AA960307|BAP004|C130039L05Rik	Janus kinase 1	9.92165	10.1669	10.2415	9.9972	10.068	10.0185	10.0813	10.0115	1069.94	-0.0349687	0.615182	0.711714
JAK2	JAK2	16452	Fd17	Janus kinase 2	8.4079	8.7427	8.647	8.60391	9.01924	8.84131	9.2341	8.97529	448.489	0.430095	0.00170525	0.00764725
JAK3	JAK3	16453	fae|wil	Janus kinase 3	7.15034	6.72109	7.12652	6.96724	7.85503	7.23349	7.94768	7.79972	163.159	0.782619	0.00131468	0.00685289
JARID2	JARID2	16468	Jmj|jumonji	jumonji_ AT rich interactive domain 2	7.23934	7.44808	7.40524	7.20012	7.47195	7.15357	7.61154	7.35033	164.281	0.0985862	0.46758	0.584475
JUN	JUN	16476	AP-1|Junc|c-jun	jun proto-oncogene	9.76129	9.69442	9.24291	9.38491	9.41119	9.37531	9.46112	9.66063	723.562	-0.0520307	0.828739	0.873604
JUNB	JUNB	16477	-	jun B proto-oncogene	11.0651	10.9762	10.5555	10.7488	10.8313	10.9139	10.783	11.0977	1873.39	0.063191	0.783068	0.841688
JUND	JUND	16478	Jund1	jun D proto-oncogene	9.5389	9.62633	9.23196	9.45417	9.51228	9.54153	9.43311	9.53881	716.407	0.0406134	0.736395	0.809686
KCNK2	KCNK2	16526	A430027H14Rik|AI848635|TREK-1	potassium channel_ subfamily K_ member 2	2.69091	0.863113	2.19578	0.869205	0.872034	-0.150213	1.95333	1.39033	2.52374	0	1	1
KDM3A	KDM3A	104263	1700105C21Rik|C230043E16Rik|JHDM2a|Jmjd1|Jmjd1a|KDM2A|TGSA|Tsga	lysine (K)-specific demethylase 3A	7.69989	7.81148	7.87526	7.8522	7.76078	7.7923	8.01402	7.82078	227.282	0.0508564	0.756769	0.822986
KIR3DL1/2	KIR3DL1/2	NA	NA	NA	3.17633	1.44808	2.51771	2.86921	1.87203	1.43475	3.41276	2.97529	5.51465	0	1	1
KLF2	KLF2	16598	Lklf	Kruppel-like factor 2 (lung)	9.6381	9.50697	9.36571	9.85789	9.51589	9.41584	9.43513	9.69068	751.316	-0.0824897	0.748483	0.816348
KLRB1	KLRB1	100043861	4930431A04Rik|Gm4696|Klrb1g|Klrb6|Ly-55|Ly55|NKR-P1G|Nkrp-1e|Nkrp1g	killer cell lectin-like receptor subfamily B member 1	3.36898	3.18504	3.00314	2.86921	3.19396	2.17172	2.76068	2.84976	7.59637	0	1	1
KLRB1A	KLRB1A	17057	Ly55a|NKR-P1.7|NKR-P1A|NKRP12|Nkrp1-a|Nkrp1a|ly-55A	killer cell lectin-like receptor subfamily B member 1A	4.17633	1.86311	4.10268	4.9136	1.457	-0.150213	0.953327	1.97529	5.31987	0	1	1
KLRC1	KLRC1	16641	CD159a|NKG2A|NKG2B	killer cell lectin-like receptor subfamily C_ member 1	5.41337	5.32254	6.88229	7.63076	3.67939	3.43475	3.27525	3.19769	28.9302	-4.7044	0.00225093	0.00932527
KLRD1	KLRD1	16643	CD94	killer cell lectin-like receptor_ subfamily D_ member 1	8.06246	7.72109	9.5267	10.0215	3.19396	3.75668	4.53829	4.56026	85.7828	-5.75944	0.00116543	0.0066868
KLRG1	KLRG1	50928	2F1-Ag|MAFA|MAFA-L	killer cell lectin-like receptor subfamily G_ member 1	4.5389	3.44808	4.83964	4.7761	6.34777	5.40438	5.88406	6.62874	37.6208	2.18133	0.0343194	0.0769532
KLRK1	KLRK1	27007	D6H12S2489E|NKG2-D|Nkg2d	killer cell lectin-like receptor subfamily K_ member 1	5.92357	5.25543	7.53563	8.50583	2.67939	3.17172	2.76068	4.03419	31.6318	-5.5593	0.00224337	0.00932527
KRAS	KRAS	16653	AI929937|K-ras|Ki-ras|Kras-2|Kras2|p21B|ras	v-Ki-ras2 Kirsten rat sarcoma viral oncogene homolog	8.26379	8.66724	8.53563	8.31215	8.76382	8.66036	8.82677	8.61915	382.977	0.278246	0.055961	0.111155
LAG3	LAG3	16768	CD223|LAG-3|Ly66	lymphocyte-activation gene 3	5.5389	4.95058	4.95067	3.7761	6.7424	6.25918	7.10307	6.1318	51.3249	2.04439	0.0219975	0.0543687
LAIR1	LAIR1	52855	5133400O11Rik|BB115266|D7Bwg0421e|Lair-1	leukocyte-associated Ig-like receptor 1	4.27587	3.77	3.65522	2.86921	2.67939	2.84979	3.53829	2.71226	9.80659	0	1	1
LAMP1	LAMP1	16783	AI196048|CD107a|Lamp-1	lysosomal-associated membrane protein 1	7.6636	7.68966	7.53563	7.7021	7.84931	7.95831	7.85419	7.77835	215.851	0.232021	0.151845	0.253074
LAMTOR3	LAMTOR3	56692	AW556229|Map2k1ip1|Mapbp|Mapksp1|Mp1	late endosomal/lysosomal adaptor_ MAPK and MTOR activator 3	7.01283	7.16689	7.06615	6.97773	7.03191	6.73243	6.66757	7.03419	124.605	-0.174993	0.521827	0.632297
LCK	LCK	16818	Hck-3|Lsk|Lskt|p56<lck>|p56Lck	lymphocyte protein tyrosine kinase	11.6716	11.6737	11.5007	11.2765	11.3279	11.4092	11.4107	11.3262	2796.79	-0.16179	0.107943	0.198124
LCMV	LCMV	NA	NA	NA	3.17633	0.863113	2.78075	2.86921	1.87203	1.84979	2.53829	2.71226	5.03755	0	1	1
LCP2	LCP2	16822	AI323664|BB161688|SLP-76|SLP76|twm	lymphocyte cytosolic protein 2	10.4297	10.5705	10.3443	10.15	10.805	10.6668	10.8744	10.7207	1520.32	0.396669	0.000753583	0.00569207
LDHA	LDHA	16828	Ldh1|Ldhm|l7R2	lactate dehydrogenase A	9.79314	9.59103	9.4246	9.40642	9.60165	9.40246	9.39004	9.44426	727.448	-0.0922995	0.403461	0.51725
LDHAL6B	LDHAL6B	106557	4933402O15Rik|AI326310|LDHL|Ldhal	lactate dehydrogenase A-like 6B	4.45644	3.67047	3.65522	2.45417	4.11996	4.30922	4.12325	4.03419	14.4487	0	1	1
LEF1	LEF1	16842	3000002B05|AI451430|Lef-1	lymphoid enhancer binding factor 1	10.3548	10.628	10.3069	10.1511	9.59142	9.48278	9.52887	9.44018	979.237	-0.864043	0.000921593	0.00581004
LEFTY1	LEFTY1	13590	AI450052|Ebaf|Leftb|Stra3|Tgfb4|lefty|lefty-1	left right determination factor 1	3.69091	2.18504	3.00314	1.86921	1.457	-0.150213	1.53829	1.71226	3.76644	0	1	1
LEPR	LEPR	16847	LEPROT|Leprb|Modb1|OB-RGRP|Obr|db|diabetes|obese-like|obl	leptin receptor	3.17633	2.86311	3.00314	2.19113	1.87203	1.43475	1.53829	1.97529	4.77917	0	1	1
LGALS9	LGALS9	16859	AA407335|AI194909|AI265545|LGALS35|Lgals5|gal-9|galectin-9	lectin_ galactose binding_ soluble 9	9.11044	9.01286	8.81417	8.8029	9.01414	9.04454	8.98399	8.98652	501.879	0.0776466	0.310532	0.423453
LIF	LIF	16880	A230075M04Rik|AW061234|LIF|Lifr	leukemia inhibitory factor receptor	5.92357	4.32254	4.00314	4.51306	4.62692	4.89418	4.59718	4.67573	25.8939	-0.161463	0.729439	0.806051
LIFR	LIFR	16880	A230075M04Rik|AW061234|LIF	leukemia inhibitory factor receptor	1.95394	2.86311	3.00314	3.56965	2.19396	1.43475	1.95333	2.19769	5.26413	0	1	1
LILRA5	LILRA5	232801	E030017K20|EG232801|Gm4878|Lilrc1	leukocyte immunoglobulin-like receptor_ subfamily A (with TM domain)_ member 5	3.69091	3.77	3.89622	3.56965	2.457	3.01971	2.95333	2.19769	9.15343	0	1	1
LILRA6	LILRA6	18726	7M1|Pira3	leukocyte immunoglobulin-like receptor_ subfamily A (with TM domain)_ member 6	2.36898	1.44808	2.19578	3.56965	2.457	1.43475	1.53829	0.975293	3.99578	0	1	1
LPAR1	LPAR1	14745	AI326300|Edg2|Gpcr26|Kdt2|lpA1|vzg-1	lysophosphatidic acid receptor 1	2.36898	2.18504	2.19578	2.19113	1.457	1.84979	2.95333	2.19769	4.51536	0	1	1
LPL	LPL	16956	-	lipoprotein lipase	3.5389	2.67047	3.00314	2.86921	2.67939	3.55023	-0.0466735	2.56026	6.07597	0	1	1
LRP6	LRP6	16974	C030016K15Rik|Cd|Gw|ska26|ska<m26Jus>|skax26	low density lipoprotein receptor-related protein 6	6.51872	6.9292	6.65522	6.45417	7.22959	7.09771	7.31088	7.09077	120.324	0.604269	0.000344248	0.00402849
LRRK2	LRRK2	66725	4921513O20Rik|9330188B09Rik|AW561911|D630001M17Rik|Gm927|cI-46	leucine-rich repeat kinase 2	2.69091	2.44808	4.89622	6.7761	1.87203	1.84979	2.53829	2.97529	9.55223	0	1	1
LTBP1	LTBP1	268977	9430031G15Rik|9830146M04|Ltbp-1|Tgfb|b2b1000Clo	latent transforming growth factor beta binding protein 1	3.36898	2.86311	2.78075	-0.130795	1.87203	0.849787	0.953327	0.390331	3.07043	0	1	1
LYN	LYN	17096	AA407514|Hck-2|p53Lyn|p56Lyn	Yamaguchi sarcoma viral (v-yes-1) oncogene homolog	3.5389	2.67047	6.12652	7.68938	2.67939	2.43475	3.41276	3.47779	16.0416	0	1	1
MAGI2	MAGI2	50791	AIP-1|Acvri1|Acvrinp1|Acvrip1|Magi-2|S-SCAM|mKIAA0705	membrane associated guanylate kinase_ WW and PDZ domain containing 2	1.95394	1.86311	2.51771	2.19113	3.04196	2.84979	3.12325	2.84976	5.8516	0	1	1
MALT1	MALT1	240354	A630046N12|D430033E09Rik	MALT1 paracaspase	8.15034	8.54611	8.63041	8.64399	8.53381	8.29687	8.50022	8.29722	349.675	-0.0911479	0.57337	0.681166
MAML3	MAML3	433586	AV234550|BC049812|Mam-2|mKIAA1816	mastermind like 3 (Drosophila)	3.82841	4.44808	4.5881	4.56965	3.19396	4.17172	4.34564	3.97529	17.6318	0	1	1
MAP2K2	MAP2K2	26396	AA589381|MEK2|MK2|Prkmk2	mitogen-activated protein kinase kinase 2	7.89254	7.776	7.71935	7.93529	7.9595	7.83847	7.88406	7.97529	234.357	0.0957739	0.204502	0.305985
MAP3K13	MAP3K13	71751	C130026N12Rik|LZK	mitogen-activated protein kinase kinase kinase 13	3.69091	3.32254	3.51771	3.7761	2.457	2.84979	2.27525	1.71226	7.72853	0	1	1
MAP3K8	MAP3K8	26410	Cot|Cot/Tpl2|Est|Estf|Tpl-2|Tpl2|c-COT	mitogen-activated protein kinase kinase kinase 8	4.45644	4.90751	5.28325	6.15461	5.9595	6.27605	6.31088	6.23582	51.9124	1.05528	0.0337254	0.0763638
MAPK1	MAPK1	26413	9030612K14Rik|AA407128|AU018647|C78273|ERK|Erk2|MAPK2|PRKM2|Prkm1|p41mapk|p42mapk	mitogen-activated protein kinase 1	9.53137	9.74576	9.75993	9.63242	9.80425	9.7263	9.81441	9.67458	838.186	0.0912328	0.122644	0.215992
MAPK10	MAPK10	26414	C230008H04Rik|JNK3|JNK3B1|JNK3B2|SAPK(beta)|Serk2|p493F12|p54bSAPK	mitogen-activated protein kinase 10	2.69091	2.18504	2.51771	2.45417	0.872034	-0.150213	1.53829	0.975293	3.10674	0	1	1
MAPK11	MAPK11	19094	P38b|Prkm11|Sapk2|Sapk2b|p38-2|p38beta|p38beta2	mitogen-activated protein kinase 11	6.17633	6.4177	6.02867	6.32864	6.41119	6.59125	6.72151	6.73906	86.0316	0.44472	0.0128581	0.0363122
MAPK13	MAPK13	26415	SAPK4|Serk4	mitogen-activated protein kinase 13	3.17633	1.86311	1.19578	2.45417	-0.127966	0.849787	0.953327	1.71226	2.84731	0	1	1
MAPK14	MAPK14	26416	CSBP2|Crk1|Csbp1|Mxi2|PRKM14|PRKM15|p38|p38-alpha|p38MAPK|p38a|p38alpha	mitogen-activated protein kinase 14	8.4931	8.618	8.65111	8.59713	8.46075	8.48641	8.53829	8.43745	371.001	-0.108166	0.395767	0.510857
MAPK3	MAPK3	26417	Erk-1|Erk1|Ert2|Esrk1|Mnk1|Mtap2k|Prkm3|p44|p44erk1|p44mapk	mitogen-activated protein kinase 3	7.35766	7.18504	6.93725	7.377	7.2983	7.3336	7.26621	7.28515	152.75	0.100471	0.384348	0.499078
MAPK8	MAPK8	26419	AI849689|JNK|JNK1|Prkm8|SAPK1	mitogen-activated protein kinase 8	6.43507	6.79385	6.40524	6.49856	6.51589	6.4497	6.69479	6.59978	93.6437	0.0542902	0.78317	0.841688
MAPK9	MAPK9	26420	AI851083|JNK2|Prkm9|p54aSAPK	mitogen-activated protein kinase 9	6.51872	6.40227	6.62205	6.42379	7.24707	7.10718	6.93061	7.04854	110.471	0.660037	4.01292e-05	0.00123481
MBD3	MBD3	17192	AI181826|AU019209	methyl-CpG binding domain protein 3	8.09008	8.36694	8.10867	8.03913	8.23836	8.21173	8.31088	8.25142	294.505	0.112824	0.254407	0.366448
MCL1	MCL1	17210	AW556805|Mcl-1	myeloid cell leukemia sequence 1	10.0572	10.0603	9.99668	10.1696	10.3828	10.3245	10.3722	10.292	1181.92	0.275623	0.00696551	0.0219565
MCM5	MCM5	17218	AA617332|AI324988|AL033333|Cdc46|Mcmd5|P1-CDC46	minichromosome maintenance deficient 5_ cell division cycle 46 (S. cerevisiae)	6.77837	6.87434	6.76564	6.68938	7.02178	6.75668	7.04079	6.83327	114.963	0.171112	0.272274	0.384543
MCM7	MCM7	17220	AI747533|Mcmd7|mCDC47	minichromosome maintenance deficient 7 (S. cerevisiae)	7.70883	7.79975	7.72717	7.49856	7.98056	7.68268	7.86622	7.69411	214.485	0.137978	0.19605	0.298189
MIF	MIF	17319	GIF|Glif	macrophage migration inhibitory factor	8.4079	8.15773	8.22369	8.40448	8.27291	8.22917	8.13324	8.37047	309.747	-0.0413209	0.700208	0.791144
MMP14	MMP14	17387	AI325305|MT-MMP-1|MT1-MMP|sabe	matrix metallopeptidase 14 (membrane-inserted)	4.06942	3.44808	4.00314	2.67656	4.33147	3.30922	4.59718	3.78265	13.7105	0	1	1
MMP3	MMP3	17392	EMS-2|MMP-3|SL-1|SLN-1|SLN1|STR-1|Stmy1|Str1	matrix metallopeptidase 3	3.95394	2.18504	2.19578	2.67656	1.457	2.43475	1.95333	2.39033	5.29944	0	1	1
MMP9	MMP9	17395	AW743869|B/MMP9|Clg4b|MMP-9|pro-MMP-9	matrix metallopeptidase 9	3.69091	4.25543	3.65522	4.32864	3.77892	1.84979	3.53829	3.97529	12.4154	0	1	1
MRAS	MRAS	17532	2900078C09Rik|AI326250	muscle and microspikes RAS	0.368977	1.86311	0.195785	1.45417	0.872034	0.849787	2.53829	1.71226	2.3486	0	1	1
MS4A1	MS4A1	12482	AA960661|Cd20|Ly-44|Ms4a2	membrane-spanning 4-domains_ subfamily A_ member 1	5.27587	4.11104	9.09665	10.4876	1.87203	0.849787	3.95333	4.97529	33.7707	-5.79874	0.000782982	0.00569207
MS4A2	MS4A2	14126	FcRB|Fce1b|Fcer1b|Fcrbeta|Ms4a1|fcERI	membrane-spanning 4-domains_ subfamily A_ member 2	3.17633	-0.136887	2.78075	2.19113	2.19396	3.01971	4.76068	6.14522	8.09125	0	1	1
MS4A4A	MS4A4A	666907	EG666907	membrane-spanning 4-domains_ subfamily A_ member 4A	3.69091	4.03304	5.05377	5.99849	3.67939	3.43475	2.95333	3.71226	16.7895	0	1	1
MST1R	MST1R	19882	CD136|CDw136|Fv-2|Fv2|PTK8|Ron|STK	macrophage stimulating 1 receptor (c-met-related tyrosine kinase)	3.82841	2.86311	2.78075	2.45417	1.457	1.43475	2.53829	1.39033	5.0748	0	1	1
MX1	MX1	17857	AI893580|Mx|Mx-1	MX dynamin-like GTPase 1	3.5389	2.86311	3.89622	3.7761	3.87203	4.37335	3.41276	4.14522	13.3125	0	1	1
MX2	MX2	17858	AI528743|Mx-2	MX dynamin-like GTPase 2	2.95394	2.86311	4.10268	3.7761	3.57247	4.01971	3.12325	4.19769	11.9267	0	1	1
MYSM1	MYSM1	320713	C130067A03Rik|C530050H10Rik	myb-like_ SWIRM and MPN domains 1	6.57843	6.67047	6.65522	6.48392	6.90546	6.84979	6.98675	6.84154	107.37	0.345643	0.000367902	0.00410352
NAA50	NAA50	72117	2600005K24Rik|2810441M03Rik|AW112078|Mak3|Mak3p|Nat13|Nat5|San	N(alpha)-acetyltransferase 50_ NatE catalytic subunit	8.80777	9.04551	8.88927	8.80584	8.96215	8.9399	8.88406	8.68495	470.298	-0.0139993	0.911204	0.937053
NBEA	NBEA	26422	Lyst2|mKIAA1544	neurobeachin	3.82841	3.67047	3.36571	3.86921	3.33147	3.30922	4.12325	3.71226	12.5642	0	1	1
NCF4	NCF4	17972	AI451400|p40phox	neutrophil cytosolic factor 4	8.13053	7.9664	8.16157	8.84649	8.82623	8.53979	8.94201	8.7805	368.16	0.476946	0.0118712	0.0346577
NCR1	NCR1	17086	Ly94|NKp46	natural cytotoxicity triggering receptor 1	3.5389	3.67047	7.86112	8.5592	2.67939	2.65714	4.34564	4.24831	25.9026	0	1	1
NFAT5	NFAT5	54446	AI225870|B130038B15Rik|CAG-8|CAG80|NFATL1|OREBP|TonEBP|mKIAA0827|nfatz	nuclear factor of activated T cells 5	5.86083	5.9292	5.78075	5.72719	6.57247	6.78052	6.89584	6.76537	78.1959	1.06837	2.39597e-06	0.000347415
NFATC1	NFATC1	18018	2210017P03Rik|AI449492|AV076380|NF-ATc|NFAT2|NFATc|Nfatcb	nuclear factor of activated T cells_ cytoplasmic_ calcineurin dependent 1	6.93883	7.4177	7.63041	7.61067	7.93273	7.66997	8.07227	7.88619	200.137	0.50237	0.0100051	0.0298313
NFATC2	NFATC2	18019	AI607462|NF-ATc2|NF-ATp|NFAT1|NFAT1-D|Nfatp	nuclear factor of activated T cells_ cytoplasmic_ calcineurin dependent 2	6.98369	7.22944	6.9237	6.84649	7.69221	7.43475	7.82369	7.35611	156.093	0.629448	0.000711833	0.00569207
NFATC3	NFATC3	18021	C80703|D8Ertd281e|NFAT4|NFATx	nuclear factor of activated T cells_ cytoplasmic_ calcineurin dependent 3	7.74402	8.176	8.0723	7.97249	8.36789	8.18964	8.57171	8.12165	284.436	0.338734	0.0222647	0.0547184
NFATC4	NFATC4	73181	3110041H08Rik|AW107667|AW546455|Nfat3	nuclear factor of activated T cells_ cytoplasmic_ calcineurin dependent 4	1.36898	1.86311	2.51771	0.869205	0.872034	0.849787	2.27525	1.39033	2.83	0	1	1
NFE2L2	NFE2L2	18024	Nrf2	nuclear factor_ erythroid derived 2_ like 2	7.63576	8.22506	8.10867	7.81757	7.17581	7.06896	6.95333	7.01238	180.981	-0.934246	0.00170511	0.00764725
NFIL3	NFIL3	18030	AV225605|E4BP4	nuclear factor_ interleukin 3_ regulated	3.69091	3.77	4.00314	4.51306	5.80277	5.43475	6.16278	6.14522	30.7034	2.82782	0.00207062	0.00874485
NFKB1	NFKB1	18033	NF-KB1|NF-kappaB|NF-kappaB1|p105|p50|p50/p105	nuclear factor of kappa light polypeptide gene enhancer in B cells 1_ p105	8.71327	8.9184	8.90314	8.87202	9.63192	9.44411	9.73469	9.58632	598.615	0.762308	0.00104846	0.00633446
NFKB2	NFKB2	18034	NF-kappaB2|lyt|p49|p49/p100|p50B|p52	nuclear factor of kappa light polypeptide gene enhancer in B cells 2_ p49/p100	7.69091	7.46303	7.93049	8.07866	8.08635	8.149	8.45715	8.37047	261.063	0.487575	0.00897185	0.0274842
NFKBIA	NFKBIA	18035	AI462015|Nfkbi	nuclear factor of kappa light polypeptide gene enhancer in B cells inhibitor_ alpha	8.55385	8.90203	8.50412	9.00106	9.28143	9.59462	9.40865	9.85692	563.33	0.811119	6.13333e-05	0.00140421
NFKBIB	NFKBIB	18036	I(Kappa)B(beta)|I-kappa-B-beta|IKB-beta|IKappaBbeta|IkB|IkBb|NF-kappa-BIB|ikB-B	nuclear factor of kappa light polypeptide gene enhancer in B cells inhibitor_ beta	6.93883	6.50697	6.28325	6.72719	6.31498	6.40438	6.50792	6.58016	92.6011	-0.15467	0.287468	0.398243
NFKBIE	NFKBIE	18037	I-kappa-B-epsilon|IKBE|IkB-E|NF-kappa-BIE|ikB-epsilon	nuclear factor of kappa light polypeptide gene enhancer in B cells inhibitor_ epsilon	6.32317	6.01286	6.28325	6.92449	6.86072	6.61797	6.93061	6.79972	96.6099	0.438121	0.0176159	0.045076
NKG7	NKG7	72310	2500004F03Rik	natural killer cell group 7 sequence	7.35766	7.03304	9.2347	9.88323	6.10085	5.52221	6.42906	6.46715	152.587	-2.79227	0.00168959	0.00764725
NOS2	NOS2	378430	nos2|Nanos2	nanos homolog 2 (Drosophila)	3.69091	1.86311	2.19578	2.45417	3.19396	2.65714	2.27525	0.975293	5.32656	0	1	1
NOTCH2	NOTCH2	18129	AI853703|N2	notch 2	6.0969	6.4177	6.40524	7.21793	7.65339	7.4497	7.35421	7.43472	128.331	0.954328	0.0116233	0.034163
NPEPPS	NPEPPS	19155	AAP-S|MP100|Psa|R74825|goku	aminopeptidase puromycin sensitive	6.6169	6.87434	6.7957	6.89157	7.33147	6.73243	7.53076	7.34453	129.312	0.514222	0.00391032	0.0141749
NPRL3	NPRL3	17168	Aag|CGTHBA|HS-26|HS-40|Mare|Phg|Prox1|m(alpha)RE	nitrogen permease regulator-like 3	5.79524	5.03304	5.28325	5.22676	5.57247	4.84979	5.31088	5.36761	39.5301	-0.0111406	0.962816	0.971319
NR4A1	NR4A1	15370	GFRP1|Gfrp|Hbr-1|Hbr1|Hmr|N10|NGFI-B|NGFIB|NP10|TIS1|TR3|nur77	nuclear receptor subfamily 4_ group A_ member 1	5.69091	6.18504	5.89622	5.9136	6.67939	6.89418	6.68125	7.22322	84.1841	1.08706	9.55266e-05	0.00173142
NRAS	NRAS	18176	AV095280|N-ras	neuroblastoma ras oncogene	8.4079	8.61131	8.4858	8.308	7.8944	8.07861	8.30205	8.02696	307.486	-0.376619	0.0216341	0.054023
NRL	NRL	18185	D14H14S46E	neural retina leucine zipper gene	3.82841	2.18504	3.36571	2.86921	1.457	2.43475	-0.0466735	3.09077	5.27081	0	1	1
NT5E	NT5E	23959	2210401F01Rik|AI447961|CD73|NT|Nt5|eNT	5' nucleotidase_ ecto	6.6169	6.33885	6.83964	6.66362	9.16895	8.84697	9.15545	8.97529	226.868	2.5279	0.00027777	0.00357091
NTF3	NTF3	18205	AI316846|AI835689|Nt3|Ntf-3	neurotrophin 3	2.36898	1.86311	0.195785	2.19113	0.872034	2.84979	1.53829	2.56026	3.4941	0	1	1
NUP54	NUP54	269113	3110079L04Rik|54kDa	nucleoporin 54	6.4775	6.50697	6.49957	6.75185	6.75468	6.47914	6.73469	6.65712	97.5242	0.131109	0.265772	0.379052
OAS1A	OAS1A	246730	L3	2'-5' oligoadenylate synthetase 1A	6.51872	6.33885	6.38561	6.7147	7.18492	6.9266	7.10307	6.93722	108.663	0.606855	0.00273127	0.0109
OAS2	OAS2	246728	Oasl11	2'-5' oligoadenylate synthetase 2	5.06942	4.86311	4.65522	5.07866	4.26435	3.93725	4.04079	4.19769	22.8371	-1.08539	0.152734	0.253585
OAS3	OAS3	246727	Oasl10	2'-5' oligoadenylate synthetase 3	5.06942	4.95058	4.65522	4.67656	4.73002	4.49364	4.86022	4.91389	27.7361	-0.0266354	0.90359	0.931426
OAT	OAT	18242	AI194874	ornithine aminotransferase	8.70883	8.75186	8.62624	8.58001	8.64682	8.70466	8.65377	8.63588	405.486	-0.00103177	0.993645	0.995935
ORC2	ORC2	18393	AU041563|Orc2l	origin recognition complex_ subunit 2	6.87677	6.98205	6.9902	7.10761	6.81455	6.34164	6.55324	6.73018	111.394	-0.369107	0.0450728	0.0956423
ORC4	ORC4	26428	Orc4P|Orc4l|mMmORC4	origin recognition complex_ subunit 4	8.4775	8.56702	8.44371	8.46912	8.54799	8.57771	8.56435	8.61915	370.497	0.0954196	0.695658	0.788926
OSM	OSM	18413	OncoM	oncostatin M	6.6169	6.47782	6.28325	6.31215	7.02178	6.82707	6.72151	7.00504	100.999	0.533812	0.00293875	0.0113129
OSMR	OSMR	18414	OSMRB	oncostatin M receptor	2.69091	2.67047	2.51771	0.869205	-0.127966	-0.150213	3.12325	1.97529	3.2402	0	1	1
PBX1	PBX1	18514	2310056B04Rik|D230003C07Rik|Pbx-1	pre B cell leukemia homeobox 1	2.95394	2.44808	1.78075	3.56965	1.457	1.84979	1.95333	1.71226	4.64474	0	1	1
PBX3	PBX3	18516	-	pre B cell leukemia homeobox 3	4.45644	3.56355	4.36571	4.39277	4.33147	4.2421	4.65377	3.63826	18.4495	0.22741	0.562399	0.672098
PCK1	PCK1	18534	AI265463|PEPCK|Pck-1	phosphoenolpyruvate carboxykinase 1_ cytosolic	3.5389	2.44808	2.51771	2.86921	1.87203	3.01971	2.95333	2.97529	6.84136	0	1	1
PCTP	PCTP	18559	PC-TP|StarD2	phosphatidylcholine transfer protein	3.82841	3.56355	4.28325	4.56965	4.457	4.49364	4.65377	3.71226	18.318	0	1	1
PDCD1	PDCD1	18566	Ly101|PD-1|Pdc1	programmed cell death 1	5.57843	5.35497	5.44371	4.8234	7.33964	6.66997	7.65377	7.15188	76.2133	2.20014	0.000287315	0.00357091
PDCD1LG2	PDCD1LG2	58205	B7-DC|Btdc|F730015O22Rik|PD-L2	programmed cell death 1 ligand 2	6.27587	5.77	6.49957	6.43906	8.24707	8.09296	8.27525	8.12504	148.632	2.05425	6.55105e-05	0.00142485
PDGFD	PDGFD	71785	1110003I09Rik	platelet-derived growth factor_ D polypeptide	3.69091	2.44808	3.00314	2.67656	1.457	2.84979	2.76068	2.56026	6.41211	0	1	1
PDGFRA	PDGFRA	18595	AI115593|CD140a|Pdgfr-2	platelet derived growth factor receptor_ alpha polypeptide	2.36898	2.86311	1.78075	2.45417	1.87203	0.849787	2.53829	2.56026	4.472	0	1	1
PDGFRB	PDGFRB	18596	AI528809|CD140b|PDGFR-1|Pdgfr	platelet derived growth factor receptor_ beta polypeptide	3.17633	0.863113	3.51771	3.19113	2.457	0.849787	1.95333	2.19769	4.84253	0	1	1
PDHB	PDHB	68263	2610103L06Rik|AL024199|C81408	pyruvate dehydrogenase (lipoamide) beta	8.80361	8.89102	8.71148	8.74572	8.50866	8.48641	8.3327	8.54008	395.48	-0.320889	0.0304575	0.0716162
PDK4	PDK4	27273	AV005916	pyruvate dehydrogenase kinase_ isoenzyme 4	4.27587	3.03304	3.00314	3.67656	3.57247	3.55023	3.12325	3.63826	11.1897	0	1	1
PECAM1	PECAM1	18613	C85791|Cd31|PECAM-1|Pecam	platelet/endothelial cell adhesion molecule 1	9.24242	9.56875	9.32764	9.32248	9.25141	9.38701	9.31088	9.18312	641.014	-0.0829494	0.514478	0.625133
PGLYRP2	PGLYRP2	57757	C730002N09Rik|PGRP-L|Pglyrpl|tagL	peptidoglycan recognition protein 2	7.25162	7.10152	7.06615	6.99849	7.38773	7.22483	7.53829	7.2912	150.381	0.28457	0.0464648	0.0976434
PGLYRP3	PGLYRP3	242100	Gm420	peptidoglycan recognition protein 3	3.95394	3.03304	3.00314	2.67656	2.67939	3.01971	3.65377	2.71226	8.52367	0	1	1
PHC3	PHC3	241915	E030046K01Rik|Edr3|Hph3	polyhomeotic-like 3 (Drosophila)	7.20187	7.23815	7.16157	7.40059	8.30666	7.96873	8.21542	8.22322	210.041	0.976049	1.68301e-05	0.000865119
PIAS1	PIAS1	56469	2900068C24Rik|Ddxbp1|GBP	protein inhibitor of activated STAT 1	6.36898	6.23815	6.30431	6.89157	6.54446	6.15357	6.53829	6.28515	85.3642	-0.0596429	0.769173	0.83439
PIAS2	PIAS2	17344	6330408K17Rik|AI462206|ARIP3|AU018068|Dib|Miz1|PIASxalpha|PIASxb|PIASxbeta|SIZ2	protein inhibitor of activated STAT 2	5.17633	4.44808	3.89622	4.39277	4.87203	4.89418	4.81131	4.78265	25.2672	0.495527	0.215262	0.318499
PIK3AP1	PIK3AP1	83490	1810044J04Rik|BCAP	phosphoinositide-3-kinase adaptor protein 1	4.17633	3.32254	6.38561	7.56965	4.11996	3.93725	4.70821	4.29722	28.1409	-2.42223	0.0140577	0.0389496
PIK3CA	PIK3CA	18706	6330412C24Rik|caPI3K|p110|p110alpha	phosphatidylinositol 3-kinase_ catalytic_ alpha polypeptide	7.5588	7.92381	7.96397	7.89157	8.40342	8.18518	8.52318	8.29722	273.12	0.543128	0.000880344	0.00569207
PIK3CB	PIK3CB	74769	1110001J02Rik|AI447572|p110beta	phosphatidylinositol 3-kinase_ catalytic_ beta polypeptide	6.15034	6.30606	6.24018	6.2786	6.04196	5.91588	6.08261	6.29722	71.7101	-0.144286	0.372113	0.489031
PIK3CD	PIK3CD	18707	2410099E07Rik|2610208K16Rik|AW545373|p110delta	phosphatidylinositol 3-kinase catalytic delta polypeptide	9.32026	9.532	9.51093	9.51486	9.36589	9.41964	9.22479	9.32844	676.573	-0.133499	0.586926	0.690034
PIK3R1	PIK3R1	18708	PI3K|p50alpha|p55alpha|p85alpha	phosphatidylinositol 3-kinase_ regulatory subunit_ polypeptide 1 (p85 alpha)	8.35197	8.83178	8.69563	8.60391	9.10326	9.17397	9.32837	9.43472	491.297	0.650723	0.000500051	0.00494369
PIK3R2	PIK3R2	18709	p85beta	phosphatidylinositol 3-kinase_ regulatory subunit_ polypeptide 2 (p85 beta)	2.36898	3.44808	3.89622	4.03913	4.19396	3.75668	3.27525	3.47779	11.7698	0	1	1
PIK3R3	PIK3R3	18710	AA414954|p55pik	phosphatidylinositol 3 kinase_ regulatory subunit_ polypeptide 3 (p55)	3.82841	3.95058	4.36571	3.86921	4.91643	4.2421	4.90752	4.39033	19.8186	1.26303	0.0148096	0.0397666
PIRA1	PIRA1	18722	6M21|Ly89|PIR-A1|Pir	paired-Ig-like receptor A1	2.95394	0.863113	4.28325	5.11713	2.67939	2.43475	1.95333	0.390331	5.99768	0	1	1
PIRB	PIRB	18733	Gp91|LIR-3|Lilrb3|PIR-B	paired Ig-like receptor B	3.69091	2.44808	3.00314	5.19113	1.457	2.17172	3.12325	3.19769	8.19852	0	1	1
PITX2	PITX2	18741	9430085M16Rik|Brx1|Brx1b|Munc30|Otlx2|Ptx2|Rieg	paired-like homeodomain transcription factor 2	0.368977	1.44808	1.19578	1.45417	2.19396	2.43475	1.95333	0.975293	2.8344	0	1	1
PKMYT1	PKMYT1	268930	6230424P17|AW209059|Myt1	protein kinase_ membrane associated tyrosine/threonine 1	4.45644	3.95058	3.19578	4.03913	3.457	2.84979	3.95333	3.39033	12.6542	0	1	1
PKN2	PKN2	109333	6030436C20Rik|AI507382|PRK2|Prkcl2|Stk7	protein kinase N2	7.49826	7.67689	7.75803	7.58345	7.6135	7.85541	7.82369	7.49885	202.743	0.0836227	0.505778	0.616284
PLCG1	PLCG1	18803	AI894140|Cded|Plc-1|Plc-gamma1|Plcg-1	phospholipase C_ gamma 1	7.97631	8.39449	8.00957	7.81757	8.41119	8.26342	8.48471	8.39596	297.996	0.341549	0.117951	0.212019
PLCG2	PLCG2	234779	PLCgamma2|Plcg-2	phospholipase C_ gamma 2	3.69091	2.67047	6.93725	8.12659	2.67939	2.17172	3.41276	3.78265	18.176	0	1	1
PLSCR1	PLSCR1	22038	MmTRA1a|MmTRA1b|Nor1|Tra1|Tra1a|Tra1b|Tras1|Tras2	phospholipid scramblase 1	5.17633	5.07257	4.71935	5.11713	6.59995	6.38895	6.84814	6.52988	55.9683	1.90689	0.000619398	0.0052831
PMEPA1	PMEPA1	65112	2210418I02Rik|AW455466|Erg1.2|N4wbp4|Stag1|Tmepai	prostate transmembrane protein_ androgen induced 1	5.22696	4.44808	4.44371	5.26152	6.33147	6.56403	6.25711	6.80818	50.8308	1.96605	7.60241e-05	0.0015032
PML	PML	18854	1200009E24Rik|AI661194|Trim19	promyelocytic leukemia	8.20818	8.41386	8.55334	9.02402	8.61013	8.33763	8.6151	8.52732	371.237	-0.0499388	0.747385	0.816348
PNOC	PNOC	18155	N/OFQ|Npnc1|OFQ/N	prepronociceptin	3.95394	3.18504	3.89622	4.56965	3.19396	3.01971	2.27525	2.56026	10.0683	0	1	1
PPARG	PPARG	19016	Nr1c3|PPAR-gamma|PPAR-gamma2|PPARgamma|PPARgamma2	peroxisome proliferator activated receptor gamma	3.69091	1.86311	2.51771	3.19113	2.457	2.65714	2.76068	2.84976	6.71986	0	1	1
PPARGC1A	PPARGC1A	19017	A830037N07Rik|ENSMUSG00000079510|Gm11133|PGC-1|PGC-1v|Pgc-1alpha|Pgc1|Pgco1|Ppargc1	peroxisome proliferative activated receptor_ gamma_ coactivator 1 alpha	3.5389	3.03304	2.51771	-0.130795	0.872034	0.849787	3.12325	2.19769	4.00056	0	1	1
PPM1A	PPM1A	19042	2310003C21Rik|2900017D14Rik|AI427932|AU017636|MMPa-2|MPPa-1	protein phosphatase 1A_ magnesium dependent_ alpha isoform	8.12386	8.58763	8.48119	8.48023	8.44946	8.4755	8.52318	8.40156	347.369	0.05296	0.598696	0.700089
PPM1F	PPM1F	68606	1110021B16Rik|4933427B07Rik|CaMKPase|Popx2|mKIAA0015	protein phosphatase 1F (PP2C domain containing)	5.49826	5.14852	4.95067	4.86921	5.19396	5.01971	5.23873	5.67573	36.7418	0.273205	0.177953	0.276832
PPP1CB	PPP1CB	19046	1200010B19	protein phosphatase 1_ catalytic subunit_ beta isoform	10.4578	10.4565	10.393	10.346	10.1667	10.134	10.1419	10.1635	1245.42	-0.261671	0.00118817	0.0067124
PPP2CA	PPP2CA	19052	PP2A|R75353	protein phosphatase 2 (formerly 2A)_ catalytic subunit_ alpha isoform	10.0502	9.97425	9.87174	9.89711	10.0141	9.87769	9.92199	9.95066	985.51	-0.00508428	0.957848	0.971244
PPP2CB	PPP2CB	19053	AI115466|D8Ertd766e|PP2Ac	protein phosphatase 2 (formerly 2A)_ catalytic subunit_ beta isoform	8.32317	8.42536	8.31473	8.32042	8.34777	8.3336	8.30205	8.44018	326.493	0.0172296	0.714488	0.794891
PPP2R1A	PPP2R1A	51792	6330556D22Rik|PP2A|PR65	protein phosphatase 2_ regulatory subunit A_ alpha	9.54889	9.72885	9.65111	9.84075	9.82186	9.80979	9.93917	9.94492	882.631	0.190852	0.110505	0.201128
PPP2R1B	PPP2R1B	73699	2410091N08Rik|AI790395	protein phosphatase 2_ regulatory subunit A_ beta	6.6169	6.25543	6.02867	6.24424	6.58628	5.95831	6.04079	6.19769	75.638	-0.0576107	0.81073	0.862268
PPP2R5A	PPP2R5A	226849	PR61alpha	protein phosphatase 2_ regulatory subunit B'_ alpha	10.7973	11.1508	10.9999	10.683	10.5445	10.5752	10.608	10.4598	1695.27	-0.371848	0.0100123	0.0298313
PPP2R5B	PPP2R5B	225849	B'beta|BC026670	protein phosphatase 2_ regulatory subunit B'_ beta	5.41337	4.77	5.36571	5.45417	5.457	4.84979	5.16278	5.24831	37.1462	-0.0185937	0.936185	0.955963
PPP2R5C	PPP2R5C	26931	2610043M05Rik|2700063L20Rik|AI060890|AW545884|C85228|D12Bwg0916e|mKIAA0044	protein phosphatase 2_ regulatory subunit B'_ gamma	9.94829	9.88409	9.84324	9.7021	10.0606	9.97778	9.96176	10.045	974.053	0.17045	0.0126401	0.0361378
PPP2R5E	PPP2R5E	26932	4633401M22Rik|AI449017|B56beta	protein phosphatase 2_ regulatory subunit B'_ epsilon	6.5978	6.74576	6.5881	6.13599	6.7424	6.66997	6.74774	6.59978	97.2376	0.196397	0.235966	0.344446
PPP3CA	PPP3CA	19055	2900074D19Rik|CN|Caln|Calna|CnA	protein phosphatase 3_ catalytic subunit_ alpha isoform	7.25162	7.65102	7.9237	8.01895	7.98578	7.99445	7.77988	7.79972	222.96	0.164063	0.28569	0.397045
PPP3CC	PPP3CC	19057	Calnc|PP2BA gamma	protein phosphatase 3_ catalytic subunit_ gamma isoform	8.29971	8.15313	8.5132	8.74572	8.11044	8.19408	8.28424	8.27603	320.031	-0.226997	0.193472	0.29607
PPP3R1	PPP3R1	19058	CaNB1|Cnb1|MCIP1	protein phosphatase 3_ regulatory subunit B_ alpha isoform (calcineurin B_ type I)	9.24549	9.4815	9.28854	9.16612	9.11044	9.10953	9.09798	9.05389	585.769	-0.201145	0.0161073	0.0427236
PPT1	PPT1	19063	9530043G02Rik|AA960502|C77813|CLN1|D4Ertd184e|INCL|PPT	palmitoyl-protein thioesterase 1	7.76129	7.41001	7.33534	7.61067	7.76685	7.65714	7.56804	7.47248	190.379	0.101801	0.385838	0.499523
PRDM1	PRDM1	12142	Blimp-1|Blimp1|PRDI-BF1|ZNFPR1A1|b2b1765Clo	PR domain containing 1_ with ZNF domain	4.45644	3.95058	4.10268	3.67656	5.00132	4.93725	4.59718	4.94492	21.9837	1.47573	0.00157602	0.00744821
PRDM16	PRDM16	70673	5730557K01Rik|csp1|mel1	PR domain containing 16	3.95394	4.03304	3.00314	3.19113	3.87203	4.09771	4.65377	3.39033	13.6837	0	1	1
PRF1	PRF1	18646	Pfn|Pfp|Prf-1	perforin 1 (pore forming protein)	6.96889	7.21184	7.57082	7.75795	5.2983	5.20734	4.95333	5.09077	76.5009	-2.51521	0.000787833	0.00569207
PRKAA1	PRKAA1	105787	AI194361|AI450832|AL024255|AMPKalpha1|C130083N04Rik	protein kinase_ AMP-activated_ alpha 1 catalytic subunit	7.99833	8.13458	7.96397	7.72719	8.26864	8.06896	8.14315	7.97529	262.289	0.171995	0.174099	0.274396
PRKAA2	PRKAA2	108079	2310008I11Rik|A830082D05|AMPKalpha2	protein kinase_ AMP-activated_ alpha 2 catalytic subunit	1.95394	-0.136887	2.51771	0.869205	2.67939	1.43475	2.27525	2.19769	3.30324	0	1	1
PRKAG3	PRKAG3	241113	AMPKg3L|AMPKg3S|Amkg3|Ampkg3	protein kinase_ AMP-activated_ gamma 3 non-catatlytic subunit	1.95394	1.86311	1.19578	1.86921	2.67939	2.17172	-0.0466735	1.71226	3.19284	0	1	1
PRKCB	PRKCB	18751	A130082F03Rik|PKC-Beta|Pkcb|Prkcb1|Prkcb2	protein kinase C_ beta	7.50853	7.84039	8.14415	8.30383	7.69858	7.2421	7.55324	7.36761	208.992	-0.512255	0.00792275	0.0246171
PRKCZ	PRKCZ	18762	AI098070|C80388|Pkcz|R74924|aPKCzeta|nPKC-zeta|zetaPKC	protein kinase C_ zeta	3.95394	3.95058	4.10268	3.03913	4.26435	4.37335	3.76068	3.47779	14.5739	0	1	1
PRKDC	PRKDC	19090	AI326420|AU019811|DNA-PKcs|DNAPDcs|DNAPK|DNPK1|DOXNPH|HYRC1|XRCC7|dxnph|p460|scid|slip	protein kinase_ DNA activated_ catalytic polypeptide	7.01283	7.22067	7.10268	7.23553	7.6135	7.52221	7.66757	7.46179	163.664	0.46017	0.00206285	0.00874485
PRL	PRL	19109	AV290867|Prl1a1	prolactin	4.17633	3.32254	4.10268	2.67656	1.457	1.84979	1.95333	3.29722	7.23218	0	1	1
PRLR	PRLR	19116	AI987712|Pr-1|Pr-3|Prlr-rs1	prolactin receptor	4.76129	3.44808	3.65522	3.45417	2.67939	1.84979	2.76068	2.84976	9.07751	0	1	1
PSMA1	PSMA1	26440	C2|HC2|Pros-30|alpha-type	proteasome (prosome_ macropain) subunit_ alpha type 1	10.0798	10.0467	10.0047	9.91086	9.8593	9.87216	9.87517	9.66645	965.012	-0.18988	0.164398	0.264864
PSMA6	PSMA6	26443	IOTA	proteasome (prosome_ macropain) subunit_ alpha type 6	11.1795	11.0967	10.9845	11.0228	10.9307	10.9139	10.9306	10.7528	2014.83	-0.188472	0.496982	0.608979
PSMB10	PSMB10	19171	Mecl-1|Mecl1	proteasome (prosome_ macropain) subunit_ beta type 10	8.08322	7.97686	7.93725	7.99333	8.16665	7.96353	7.89584	7.97905	255.905	0.0124228	0.883616	0.917358
PSMB9	PSMB9	16912	Lmp-2|Lmp2	proteasome (prosome_ macropain) subunit_ beta type 9 (large multifunctional peptidase 2)	9.42155	8.8827	8.81417	8.98034	8.99357	8.90507	8.87219	8.88018	501.019	-0.129131	0.415297	0.528229
PSMC6	PSMC6	67089	2300001E01Rik|AI451058	proteasome (prosome_ macropain) 26S subunit_ ATPase_ 6	9.66589	9.61131	9.4858	9.48207	9.40536	9.41774	9.42906	9.45642	721.176	-0.135336	0.469135	0.584739
PSMD6	PSMD6	66413	2400006A19Rik	proteasome (prosome_ macropain) 26S subunit_ non-ATPase_ 6	9.36898	9.07013	8.9902	8.94869	8.93543	8.91048	8.93347	8.74127	507.523	-0.219621	0.163256	0.264864
PSME2/2B	PSME2/2B	NA	NA	NA	11.0379	10.9123	10.8849	10.7442	10.9786	10.8708	10.8714	10.8003	1894.42	-0.0158382	0.93072	0.952619
PTAFR	PTAFR	19204	PAFR	platelet-activating factor receptor	2.69091	2.86311	3.00314	3.86921	1.87203	3.17172	3.27525	3.47779	8.15619	0	1	1
PTGER4	PTGER4	19219	EP4|Ptgerep4	prostaglandin E receptor 4 (subtype EP4)	6.57843	6.79385	6.82514	6.61067	7.59313	7.56403	7.76711	7.73463	145.349	1.03718	0.000144526	0.00216789
PTGR1	PTGR1	67103	2510002C21Rik|Ltb4dh|Zadh3	prostaglandin reductase 1	3.95394	3.18504	3.89622	3.86921	2.457	2.17172	3.12325	2.84976	9.11515	0	1	1
PTGS2	PTGS2	19225	COX2|Cox-2|PES-2|PGHS-2|PHS II|PHS-2|Pghs2|TIS10|gripghs	prostaglandin-endoperoxide synthase 2	2.36898	2.67047	3.00314	2.86921	1.457	2.65714	3.27525	2.56026	6.09523	0	1	1
PTK2B	PTK2B	19229	CADTK|CAKB|CAKbeta|E430023O05Rik|FADK2|FAK2|PYK2|Raftk	PTK2 protein tyrosine kinase 2 beta	8.12386	8.4593	8.53563	8.78209	8.64352	8.62786	8.67443	8.66179	378.346	0.187782	0.139466	0.236062
PTPN11	PTPN11	19247	2700084A17Rik|AW536184|PTP1D|PTP2C|SAP-2|SH-PTP2|SH-PTP3|SHP-2|Shp2|Syp	protein tyrosine phosphatase_ non-receptor type 11	7.68186	7.64447	7.94398	7.57656	8.18492	7.91048	8.14315	7.96019	235.683	0.359956	0.00498913	0.0168238
PTPN18	PTPN18	19253	FLP1|HSCF|PTP-HSCF|PTP-K1|Ptpk1	protein tyrosine phosphatase_ non-receptor type 18	10.1908	9.80709	9.5267	9.73339	9.87906	9.79377	9.70654	9.75993	891.23	-0.0465883	0.894032	0.925962
PTPN2	PTPN2	19255	AI325124|Ptpt|TC-PTP	protein tyrosine phosphatase_ non-receptor type 2	8.14376	8.08228	8.02233	8.02908	8.03191	8.00461	8.20599	7.96776	267.05	-0.00919431	0.928321	0.952405
PTPN22	PTPN22	19260	70zpep|PEP|Ptpn8	protein tyrosine phosphatase_ non-receptor type 22 (lymphoid)	9.4775	9.62964	9.94565	9.70841	9.86497	9.79961	10.0434	9.85181	885.366	0.197456	0.151482	0.253074
PTPN6	PTPN6	15170	70Z-SHP|Hcph|PTPTY-42|Ptp1C|SH-PTP1|SHP-1|hcp|me	protein tyrosine phosphatase_ non-receptor type 6	8.95769	8.92381	9.14415	9.59713	8.64352	8.56403	8.77988	8.48836	473.533	-0.56338	0.0240245	0.0580593
PTPN7	PTPN7	320139	BPTP-4|C920001D21Rik|HEPTP|LC-PTP|LPTP	protein tyrosine phosphatase_ non-receptor type 7	8.06246	7.87434	7.49041	7.32864	8.35987	8.24639	8.22479	8.09769	249.099	0.543912	0.00132838	0.00685289
PTPRC	PTPRC	19264	B220|CD45R|Cd45|L-CA|Ly-5|Lyt-4|T200|loc	protein tyrosine phosphatase_ receptor type_ C	11.2849	11.3333	11.3688	11.2928	11.3769	11.3316	11.3311	11.3036	2570.56	0.0167603	0.709032	0.792877
PTPRJ	PTPRJ	19271	AI450271|BET|Byp|CD148|DEP-1|PTPbeta2|Ptpb2|RPTPJ|Scc-1|Scc1	protein tyrosine phosphatase_ receptor type_ J	3.5389	-0.136887	5.48119	6.81172	5.98056	5.20734	5.81131	5.56026	27.5084	0.281286	0.816486	0.866272
PTPRK	PTPRK	19272	AI853699|PTPk|RPTPkappa	protein tyrosine phosphatase_ receptor type_ K	3.17633	1.86311	2.51771	2.45417	3.04196	2.17172	1.53829	2.19769	5.16985	0	1	1
PTPRS	PTPRS	19280	AL022616|PTP|PTP-NU3|PTPNU-3|PTPsigma|Ptpt9|R-PTP-S|RPTPsigma	protein tyrosine phosphatase_ receptor type_ S	3.95394	3.32254	2.78075	3.67656	5.2983	5.70777	5.37959	5.00504	20.9745	3.51307	0.000941706	0.00585203
PVRIG	PVRIG	620147	EG620147|Pvrig|Pvrig-ps	poliovirus receptor related immunoglobulin domain containing_ pseudogene	4.27587	4.32254	4.36571	4.95667	5.75468	5.34164	6.23873	5.58016	34.4039	1.72935	0.00675465	0.0214472
PYCR1	PYCR1	209027	-	pyrroline-5-carboxylate reductase 1	1.95394	3.18504	3.36571	3.03913	2.19396	3.01971	2.76068	2.19769	6.56358	0	1	1
PYCR2	PYCR2	69051	1810018M05Rik|P5cr2	pyrroline-5-carboxylate reductase family_ member 2	6.82841	6.87434	6.63873	6.75185	6.37983	6.47914	6.52318	6.58016	99.1784	-0.283822	0.02904	0.0692755
RAC1	RAC1	19353	AL023026|D5Ertd559e	RAS-related C3 botulinum substrate 1	9.7826	9.87574	9.65317	9.81319	9.9595	9.87769	9.84511	9.85181	911.659	0.10571	0.155985	0.25702
RAG1	RAG1	19373	Rag-1	recombination activating gene 1	0.368977	2.67047	2.19578	1.45417	1.457	-0.150213	2.53829	1.71226	2.88954	0	1	1
RARA	RARA	19401	Nr1b1|RAR|RARalpha1	retinoic acid receptor_ alpha	5.76129	6.2725	6.26187	6.42379	6.33147	6.18964	6.44518	6.42375	76.8348	0.196801	0.257574	0.369784
RARB	RARB	218772	A830025K23|Hap|Nr1b2	retinoic acid receptor_ beta	2.36898	3.44808	3.19578	3.45417	3.19396	3.43475	2.27525	2.97529	8.24365	0	1	1
RASGRF1	RASGRF1	19417	AI844718|CDC25|CDC25Mm|Gnrp|Grf1|Grfbeta|P190-A|Ras-GRF1|p190|p190RhoGEF	RAS protein-specific guanine nucleotide-releasing factor 1	2.95394	2.67047	2.19578	1.45417	-0.127966	2.43475	2.76068	2.56026	4.32518	0	1	1
RASGRP1	RASGRP1	19419	Rasgrp	RAS guanyl releasing protein 1	9.71327	10.1623	9.81967	9.64234	10.0803	9.98293	9.97985	9.85283	958.202	0.130489	0.477606	0.592098
RASGRP3	RASGRP3	240168	BC066069|Gm327	RAS_ guanyl releasing protein 3	3.36898	3.18504	5.44371	6.377	1.457	1.84979	3.12325	2.39033	10.5516	0	1	1
RBL2	RBL2	19651	PRB2|RBR-2|Rb2|p130	retinoblastoma-like 2	7.90036	7.84039	7.78075	7.80584	7.99616	7.95308	8.13324	7.89813	241.101	0.17788	0.147425	0.247606
RBX1	RBX1	56438	1500002P15Rik|AA517855|ROC1	ring-box 1	10.2623	10.0579	9.93557	10.0329	9.80277	9.81557	9.82061	9.80396	983.264	-0.266066	0.202782	0.305985
RELA	RELA	19697	p65	v-rel reticuloendotheliosis viral oncogene homolog A (avian)	6.6169	6.56355	6.53563	6.93529	6.83782	6.76865	6.84814	6.76537	106.442	0.176431	0.163807	0.264864
RELN	RELN	19699	reeler|rl	reelin	3.17633	1.44808	1.78075	2.19113	2.87203	0.849787	3.12325	2.56026	4.75749	0	1	1
RGS16	RGS16	19734	Rgs14|Rgsr	regulator of G-protein signaling 16	4.27587	4.32254	4.51771	3.19113	8.00132	7.94782	8.00861	7.99024	65.4312	4.69752	0.000121521	0.00203314
RGS2	RGS2	19735	GOS8	regulator of G-protein signaling 2	7.11044	7.4177	7.48119	8.03411	6.75468	7.29273	7.23873	7.68035	166.138	-0.273941	0.245196	0.355534
RHEB	RHEB	19744	Rheb1	Ras homolog enriched in brain	8.73966	8.82022	8.84684	8.82631	8.66645	8.56403	8.66413	8.45642	415.299	-0.219118	0.0204285	0.0513664
RICTOR	RICTOR	78757	4921505C17Rik|6030405M08Rik|AVO3|AW492497|D530039E11Rik	RPTOR independent companion of MTOR_ complex 2	8.19553	8.32254	8.45317	8.1313	8.21188	8.15813	8.31527	8.00136	298.927	-0.10124	0.66053	0.756132
RIMKLA	RIMKLA	194237	B930030J24|NAAGS|NAAGS-II|Rimk	ribosomal modification protein rimK-like family member A	3.5389	2.86311	3.36571	3.56965	3.77892	3.01971	3.65377	2.97529	10.1657	0	1	1
RNF213	RNF213	672511	6030403J01|D11Ertd759e|mKIAA1554	ring finger protein 213	6.79524	7.40227	7.2726	7.10761	7.78492	7.39668	7.38795	7.60465	162.466	0.426389	0.0152139	0.0406015
ROCK1	ROCK1	19877	1110055K06Rik|Rock-I	Rho-associated coiled-coil containing protein kinase 1	7.42426	7.75186	7.75037	7.56965	7.8204	7.66997	7.99225	7.82912	211.716	0.223861	0.0912339	0.173305
RORA	RORA	19883	9530021D13Rik|Nr1f1|ROR1|ROR2|ROR3|nmf267|sg|staggerer|tmgc26	RAR-related orphan receptor alpha	5.6169	6.03304	5.71935	5.72719	6.8944	6.6442	7.1132	6.96776	80.9806	1.27965	0.000596514	0.00527504
RORG	RORG	NA	NA	NA	3.82841	2.18504	2.78075	3.45417	2.457	2.17172	3.27525	3.09077	7.49219	0	1	1
RORGT	RORGT	NA	NA	NA	4.17633	3.86311	3.51771	3.95667	3.57247	3.93725	3.41276	3.39033	13.2538	0	1	1
RRAGC	RRAGC	54170	AU041672|Gtr2|RAGC|TIB929|YGR163W	Ras-related GTP binding C	7.5978	7.62466	7.71148	7.67656	7.69221	7.38895	7.78622	7.72125	200.838	0.00543817	0.96462	0.971319
RRAS	RRAS	20130	AI573426	Harvey rat sarcoma oncogene_ subgroup R	4.89254	5.03304	5.48119	5.36106	5.36389	5.09771	5.23873	5.17169	36.8855	0.0859732	0.737093	0.809686
RSAD2	RSAD2	58185	2510004L01Rik|Vig1|cig5	radical S-adenosyl methionine domain containing 2	4.06942	3.56355	3.65522	4.11713	3.457	3.17172	3.27525	3.47779	12.1122	0	1	1
RXRG	RXRG	20183	Nr2b3	retinoid X receptor gamma	2.36898	2.18504	2.78075	2.45417	2.457	2.17172	0.953327	2.71226	4.79126	0	1	1
S1PR1	S1PR1	13609	AI849002|Edg1|Lpb1|S1p|S1p1	sphingosine-1-phosphate receptor 1	9.41883	9.49429	8.93388	9.07378	9.0912	9.10718	8.78938	9.06276	556.952	-0.230332	0.378728	0.493386
SCN2A	SCN2A	110876	6430408L10|A230052E19Rik|Nav1.2|Scn2a|Scn2a1	sodium channel_ voltage-gated_ type II_ alpha 1	3.36898	1.44808	2.19578	2.86921	0.872034	2.43475	1.95333	1.39033	4.18887	0	1	1
SCP2	SCP2	20280	AA409774|AA409893|C76618|C79031|NSL-TP|SCP-2|SCP-X|SCPX|ns-LTP	sterol carrier protein 2_ liver	6.4775	6.47782	6.36571	5.79994	5.42662	4.89418	5.41276	4.88218	52.6036	-1.28157	0.0046509	0.0164483
SEL1L	SEL1L	20338	AW493766|Sel1h|mKIAA4137	sel-1 suppressor of lin-12-like (C. elegans)	6.34626	6.09193	6.40524	6.2786	6.82623	6.20734	6.32837	6.73906	84.6171	0.29666	0.0907659	0.173172
SELE	SELE	20339	CD62E|E-selectin|ELAM-1|Elam|LECAM2	selectin_ endothelial cell	2.69091	2.44808	2.19578	2.67656	-0.127966	2.65714	3.12325	2.56026	4.85006	0	1	1
SELL	SELL	20343	AI528707|CD62L|L-selectin|LECAM-1|Lnhr|Ly-22|Ly-m22|Lyam-1|Lyam1	selectin_ lymphocyte	12.0325	11.8837	11.8949	12.0544	11.8589	11.8185	11.6749	11.805	3763.5	-0.177419	0.119368	0.212108
SEMA4D	SEMA4D	20354	CD100|Semacl2|Semaj|Semcl2|coll-4	sema domain_ immunoglobulin domain (Ig)_ transmembrane domain (TM) and short cytoplasmic domain_ (semaphorin) 4D	8.22696	8.3102	8.27793	8.308	8.7729	8.42343	8.67784	8.6335	350.64	0.366807	0.0095227	0.0289677
SESN1	SESN1	140742	1110002G11Rik|AU044290|Pa26|Sest1	sestrin 1	8.14376	8.39839	8.29382	8.36506	8.76382	8.87769	8.89291	8.8166	379.776	0.555469	0.000433441	0.00448922
SESN2	SESN2	230784	HI95|SEST2|Ses2	sestrin 2	4.36898	3.86311	4.28325	4.32864	4.457	4.09771	4.59718	4.29722	19.5167	0.431562	0.168229	0.269043
SESN3	SESN3	75747	5630400E15Rik|BC003348|SEST3	sestrin 3	8.66818	9.03304	9.0723	8.70841	9.63192	9.27605	9.61866	9.17333	567.209	0.568519	0.00277077	0.0109571
SF3B1	SF3B1	319322	145kDa|2610311M13Rik|2810441F20Rik|B230398H18Rik|SAP145|SF3b1|SF3b145|SF3b150|Sf3b2	splicing factor 3b_ subunit 2	10.1272	10.249	10.1042	10.0023	10.1894	10.1154	10.1737	10.2065	1133.03	0.0505811	0.784914	0.841688
SFN	SFN	55948	Er|Mme1|Ywhas	stratifin	6.41337	6.59103	6.28325	6.89157	7.43428	7.34963	7.58268	7.48309	128.321	0.981003	3.41732e-05	0.00116466
SFRP1	SFRP1	20377	2210415K03Rik|AW011917|AW107218|AW742929|sFRP-1	secreted frizzled-related protein 1	2.36898	1.44808	1.78075	1.45417	1.457	-0.150213	2.76068	2.19769	3.17034	0	1	1
SFTPA1	SFTPA1	20387	SP-A|Sftp-1|Sftp1	surfactant associated protein A1	3.17633	2.86311	0.195785	2.19113	1.457	1.84979	1.95333	1.71226	3.79695	0	1	1
SH2D1A	SH2D1A	20400	Gm686|SAP	SH2 domain containing 1A	8.74402	8.60458	8.40524	8.25722	9.20295	9.01469	9.19412	9.00872	446.941	0.60866	0.0174481	0.0449207
SHC4	SHC4	271849	6230417E10Rik|9930029B02Rik|Gm685|RaLP	SHC (Src homology 2 domain containing) family_ member 4	4.06942	2.18504	2.51771	2.86921	1.87203	1.84979	1.95333	2.71226	5.67098	0	1	1
SIGLEC1	SIGLEC1	20612	Cd169|Siglec-1|Sn	sialic acid binding Ig-like lectin 1_ sialoadhesin	2.36898	2.44808	3.00314	0.869205	2.87203	1.84979	2.76068	2.56026	5.06836	0	1	1
SIGLECF	SIGLECF	233186	Siglec5|mSiglec-F	sialic acid binding Ig-like lectin F	2.95394	2.67047	2.78075	2.67656	2.67939	3.01971	1.95333	3.56026	6.90097	0	1	1
SIGLECH	SIGLECH	233274	6430529G09Rik|Siglec-H	sialic acid binding Ig-like lectin H	3.36898	2.86311	3.36571	5.42379	2.19396	2.65714	2.76068	2.84976	9.09701	0	1	1
SLAMF6	SLAMF6	30925	KAL1|KAL1b|Ly108|NTB-A|NTBA|SF2000	SLAM family member 6	8.13716	7.79385	7.75037	7.89711	8.15744	7.87769	8.04079	8.10114	250.635	0.159642	0.355134	0.469554
SLC2A12	SLC2A12	353169	GLUT-12|Glut12	solute carrier family 2 (facilitated glucose transporter)_ member 12	3.95394	1.86311	3.51771	2.45417	1.457	2.65714	1.53829	2.39033	5.57496	0	1	1
SLC2A3	SLC2A3	20527	AA408729|AL023014|AL024341|AU040424|C78366|Glut-3|Glut3	solute carrier family 2 (facilitated glucose transporter)_ member 3	5.22696	5.14852	5.81049	5.7021	6.94885	6.81557	7.26621	7.01238	75.6561	1.74284	0.000523867	0.00495396
SLC2A6	SLC2A6	227659	A330096C23|F630103L12Rik|Glut6|Glut9	solute carrier family 2 (facilitated glucose transporter)_ member 6	3.5389	3.44808	2.78075	2.86921	2.67939	2.65714	2.53829	3.19769	7.80111	0	1	1
SLC7A5	SLC7A5	20539	4F2LC|D0H16S474E|LAT1|TA1	solute carrier family 7 (cationic amino acid transporter_ y+ system)_ member 5	6.51872	6.72109	6.89622	6.54163	6.94885	6.73243	6.88406	7.00504	109.973	0.259825	0.116334	0.209981
SLC8A1	SLC8A1	20541	AI852629|AV344025|D930008O12Rik|Ncx1	solute carrier family 8 (sodium/calcium exchanger)_ member 1	3.36898	1.86311	3.00314	3.45417	2.19396	2.17172	1.53829	0.975293	4.99707	0	1	1
SMAD2	SMAD2	17126	7120426M23Rik|Madh2|Madr2|Smad-2|mMad2	SMAD family member 2	7.31149	6.9924	6.96397	7.17299	6.70492	6.93725	7.00861	6.97529	128.744	-0.200999	0.204693	0.305985
SMAD3	SMAD3	17127	AU022421|Madh3	SMAD family member 3	5.69091	5.72109	5.32507	5.48392	5.70492	6.09771	5.81131	5.78265	52.0634	0.394732	0.0507385	0.10411
SMAD4	SMAD4	17128	AW743858|D18Wsu70e|DPC4|Madh4	SMAD family member 4	7.6451	7.92381	7.96397	7.68938	7.72378	7.62457	7.68804	7.59	212.465	-0.142497	0.215995	0.318501
SMAD9	SMAD9	55994	MADH6|Madh8|Madh9|Smad8	SMAD family member 9	3.5389	2.44808	3.19578	2.19113	-0.127966	2.84979	1.95333	2.71226	5.08118	0	1	1
SMARCA4	SMARCA4	20586	Brg1|HP1-BP72|SNF2beta|SW1/SNF|b2b508.1Clo|b2b692Clo	SWI/SNF related_ matrix associated_ actin dependent regulator of chromatin_ subfamily a_ member 4	7.60738	8.05787	7.83241	7.94067	8.48306	8.07379	8.53453	8.37047	276.766	0.530226	0.00156645	0.00744821
SMC3	SMC3	13006	Bamacan|Cspg6|HCAP|Mmip1|SMC-3|SmcD	structural maintenance of chromosomes 3	8.63107	8.87992	8.83241	8.58001	8.89162	8.63442	8.91043	8.6335	430.293	0.0429496	0.705232	0.792877
SNAI2	SNAI2	20583	Slug|Slugh|Snail2	snail family zinc finger 2	2.95394	2.67047	3.19578	1.86921	0.872034	1.43475	2.27525	2.71226	4.75011	0	1	1
SNW1	SNW1	66354	2310008B08Rik|AW048543|NCoA-62|SKIP|Skiip	SNW domain containing 1	7.6451	7.33885	7.63873	7.50583	7.78492	7.80979	7.57538	7.62874	196.164	0.186177	0.136851	0.232541
SOCS1	SOCS1	12703	Cish1|Cish7|JAB|SOCS-1|SSI-1	suppressor of cytokine signaling 1	3.95394	4.18504	3.36571	3.67656	3.9595	4.80398	4.41276	4.14522	16.7123	0	1	1
SOCS2	SOCS2	216233	8030460M17|AI527257|AW108012|CIS2|Cish2|D130043N08Rik|JAB|SOCS-2|SSI-2|hg	suppressor of cytokine signaling 2	3.5389	4.67047	4.65522	4.03913	7.58628	7.44224	7.56066	7.47248	58.5125	3.96553	0.00116827	0.0066868
SOCS3	SOCS3	12702	Cis3|Cish3|EF-10|Ef10|SSI-3|Ssi3	suppressor of cytokine signaling 3	5.65438	5.95058	5.83964	5.51306	6.59995	6.22483	6.44518	6.69411	69.3208	0.883858	0.0016331	0.00755742
SOS1	SOS1	20662	4430401P03Rik|9630010N06|AI449023	son of sevenless homolog 1 (Drosophila)	6.5978	7.1299	7.05377	7.00876	7.23836	7.0297	7.09288	6.99024	129.578	0.156039	0.306866	0.421094
SOS2	SOS2	20663	SOS-2|mSOS-2	son of sevenless homolog 2 (Drosophila)	6.4775	6.6313	6.81049	6.92449	6.97007	6.76865	7.03014	6.92949	112.811	0.239291	0.126081	0.219381
SP100	SP100	20684	A430075G10Rik	nuclear antigen Sp100	11.1487	11.2102	11.0631	11.0126	10.9877	10.8839	10.9306	10.9178	2075.61	-0.179721	0.237443	0.345443
SPAG9	SPAG9	70834	3110018C07Rik|4733401I23Rik|4831406C20Rik|AW552012|JLP|JSAP2|JSAP2a|Jip4|Mapk8ip4|syd1	sperm associated antigen 9	5.92357	6.33885	6.24018	6.34494	6.2983	6.37335	6.52318	6.47779	79.6178	0.254814	0.160337	0.262206
SPIB	SPIB	272382	Spi-B	Spi-B transcription factor (Spi-1/PU.1 related)	3.5389	2.67047	6.26187	7.79994	0.872034	1.84979	4.12325	2.97529	13.5615	0	1	1
ST3GAL6	ST3GAL6	54613	1700023B24Rik|AI930218|AW552396|Siat10|St3galVI	ST3 beta-galactoside alpha-2_3-sialyltransferase 6	7.05548	6.93993	7.37569	7.65057	4.87203	5.17172	4.95333	4.94492	69.5731	-2.58741	0.00193248	0.00832305
STAG2	STAG2	20843	9230105L23Rik|B230112I07Rik|SA-2|SAP2	stromal antigen 2	8.18276	8.53907	8.0906	8.05408	8.61687	8.45712	8.57171	8.33285	327.564	0.2924	0.023222	0.0564333
STAT1	STAT1	20846	2010005J02Rik|AA408197	signal transducer and activator of transcription 1	10.4188	10.3974	10.2899	10.1764	11.0173	10.8149	10.9075	10.7413	1547.19	0.554613	0.000287153	0.00357091
STAT3	STAT3	20848	1110034C02Rik|AW109958|Aprf	signal transducer and activator of transcription 3	9.24549	9.57736	9.55553	9.29966	10.0013	9.78937	10.0073	9.77511	806.979	0.477449	0.00791051	0.0246171
STAT4	STAT4	20849	-	signal transducer and activator of transcription 4	7.83658	7.67689	7.90314	7.79994	8.11044	7.95831	7.95895	8.00504	239.879	0.220503	0.0169792	0.0444937
STAT5A/B	STAT5A/B	NA	NA	NA	8.98	9.36495	9.14123	8.98555	9.78492	9.7263	9.74286	9.79547	694.659	0.655626	0.000100051	0.00174088
STC1	STC1	20855	Stc	stanniocalcin 1	2.36898	1.86311	1.19578	1.86921	2.457	2.43475	2.27525	2.19769	4.23605	0	1	1
STC2	STC2	20856	AW125853|Stc2l|mustc2	stanniocalcin 2	3.69091	1.44808	3.51771	2.67656	1.87203	2.17172	2.53829	2.56026	5.8948	0	1	1
STIM1	STIM1	20866	SIM	stromal interaction molecule 1	8.0969	8.1985	7.91003	8.01386	7.62023	7.62457	7.86022	7.74348	236.136	-0.342717	0.0414	0.0904974
SUMO1	SUMO1	22218	GMP1|PIC1|SENTRIN|SMT3|SMT3H3|SMTP3|SUMO-1|Smt3C|Ubl1	small ubiquitin-like modifier 1	10.1618	10.0907	9.88403	9.8522	9.8407	9.87493	9.87517	9.76646	967.587	-0.162238	0.489077	0.602687
SYK	SYK	20963	Sykb	spleen tyrosine kinase	4.89254	3.18504	7.41495	8.65057	3.33147	3.01971	3.41276	4.71226	28.392	0	1	1
TAB2	TAB2	68652	1110030N06Rik|A530078N03Rik|Map3k7ip2|mKIAA0733	TGF-beta activated kinase 1/MAP3K7 binding protein 2	8.48272	8.52845	8.5132	8.41224	8.54446	8.52927	8.7639	8.59	373.646	0.13132	0.17125	0.270886
TAF6L	TAF6L	225895	2810417N14Rik|BB223262|C530024J06Rik|Paf65a	TAF6-like RNA polymerase II_ p300/CBP-associated factor (PCAF)-associated factor	5.98369	5.18504	5.83964	5.89157	5.42662	5.68268	5.78622	5.61915	51.1558	-0.0657526	0.748788	0.816348
TAPBP	TAPBP	21356	D17Wsu91e|TPN	TAP binding protein	7.15034	7.05294	6.83964	6.96724	7.2983	7.3336	7.04079	7.03419	136.204	0.201534	0.128549	0.222784
TAX1BP1	TAX1BP1	52440	1200003J11Rik|1700069J21Rik|AA930106|D6Ertd404e|D6Ertd772e|T6bp|TXBP151	Tax1 (human T cell leukemia virus type I) binding protein 1	9.04846	9.0255	9.00636	9.14998	9.18718	9.09058	9.19173	9.29271	557.977	0.138788	0.014695	0.0397666
TBK1	TBK1	56480	1200008B05Rik|AI462036|AW048562	TANK-binding kinase 1	7.11044	7.776	7.647	7.63076	7.88326	7.61134	7.70821	7.57024	196.333	0.153401	0.376642	0.493386
TBL1XR1	TBL1XR1	81004	8030499H02Rik|A630076E03Rik|AW539987|C21|C230089I12Rik|DC42|Ira1|TBLR1	transducin (beta)-like 1X-linked receptor 1	8.33476	8.83466	8.63458	8.57656	9.16895	8.96873	9.10561	8.84566	448.414	0.435728	0.00493755	0.0167821
TBX21	TBX21	57765	TBT1|Tbet|Tblym	T-box 21	2.36898	3.03304	3.36571	4.56965	3.19396	2.17172	3.76068	2.39033	8.61444	0	1	1
TCF7	TCF7	21414	AI465550|TCF-1|Tcf1	transcription factor 7_ T cell specific	11.9307	11.9693	11.6801	11.4986	10.7238	10.737	10.7182	10.7252	2431.89	-1.05898	0.00291569	0.0113129
TCL1	TCL1	21432	Tcl1a	T cell lymphoma breakpoint 1	3.69091	2.44808	3.19578	3.32864	2.19396	2.84979	2.27525	2.56026	7.05102	0	1	1
TDRD1	TDRD1	83561	MTR-1	tudor domain containing 1	4.06942	3.44808	3.36571	3.45417	2.67939	2.43475	1.53829	2.56026	7.69412	0	1	1
TELO2	TELO2	71718	1200003M09Rik|AI415602|Tel2|mKIAA0683	TEL2_ telomere maintenance 2_ homolog (S. cerevisiae)	4.27587	3.86311	3.78075	4.32864	4.33147	4.60467	3.76068	4.74788	18.528	0.719892	0.101838	0.190126
TERT	TERT	21752	EST2|TCS1|TP2|TR|TRT	telomerase reverse transcriptase	2.69091	3.03304	2.51771	3.19113	3.67939	3.43475	4.04079	3.71226	9.76417	0	1	1
TGFB1	TGFB1	21803	TGF-beta1|TGFbeta1|Tgfb|Tgfb-1	transforming growth factor_ beta 1	9.60977	9.80269	9.69364	9.89296	10.1928	10.1084	10.1145	9.94396	968.651	0.343788	0.0702543	0.13766
TGFB2	TGFB2	21808	BB105277|Tgf-beta2|Tgfb-2	transforming growth factor_ beta 2	4.06942	2.44808	3.19578	3.56965	2.67939	2.65714	2.76068	2.39033	7.84247	0	1	1
TICAM1	TICAM1	106759	AW046014|AW547018|TICAM-1|TRIF	toll-like receptor adaptor molecule 1	5.57843	5.47782	5.40524	5.56965	5.11996	5.4645	5.16278	5.65712	43.0946	-0.13661	0.398141	0.512401
TIGIT	TIGIT	100043314	ENSMUSG00000071552|Vstm3	T cell immunoreceptor with Ig and ITIM domains	6.06942	5.79385	6.21815	4.95667	8.78791	7.78052	8.89291	8.26991	136.823	2.86871	0.00308457	0.0115586
TIMP1	TIMP1	21857	Clgi|EPA|TIMP-1|TPA-S1|Timp	tissue inhibitor of metalloproteinase 1	2.36898	1.86311	2.19578	1.86921	2.457	1.84979	0.953327	1.71226	3.75466	0	1	1
TLE4	TLE4	21888	5730411M05Rik|AA792082|Bce-1|Bce1|ESTM13|ESTM14|Grg4|X83332|X83333|grg-4	transducin-like enhancer of split 4_ homolog of Drosophila E(spl)	7.18916	7.35497	7.28325	7.31215	7.00132	6.61797	6.74774	6.63826	129.616	-0.540346	0.033881	0.0763638
TLR1	TLR1	21897	-	toll-like receptor 1	7.21447	7.08228	7.49957	7.54869	8.05194	7.92125	8.02479	7.86201	200.94	0.667504	4.60864e-05	0.00124604
TLR2	TLR2	24088	Ly105	toll-like receptor 2	5.22696	5.14852	5.44371	5.45417	4.73002	4.55023	4.41276	4.34453	30.1453	-0.965784	0.00396348	0.0142489
TLR7	TLR7	170743	-	toll-like receptor 7	4.36898	3.86311	4.28325	5.54163	6.59995	6.17172	5.56804	6.23582	40.1983	2	0.00493819	0.0167821
TMED2	TMED2	56334	1110032D12Rik|1810020N21Rik|Rnp24|Sid394|p24beta1	transmembrane emp24 domain trafficking protein 2	7.93122	7.85747	7.38561	7.81757	7.62692	7.82133	7.46903	7.70321	208.159	-0.0946076	0.601777	0.701805
TNF	TNF	21926	DIF|TNF-a|TNF-alpha|TNFSF2|TNFalpha|Tnfa|Tnfsf1a	tumor necrosis factor	6.5588	6.40227	5.55334	6.07866	6.48674	6.68268	6.55324	6.29722	80.2605	0.379796	0.119951	0.212108
TNFAIP3	TNFAIP3	21929	A20|Tnfip3	tumor necrosis factor_ alpha-induced protein 3	8.5978	9.31844	9.30169	9.35503	9.64517	9.92927	10.3627	10.5356	792.748	0.998098	0.000422574	0.00448341
TNFRSF10B	TNFRSF10B	21933	DR5|KILLER|Ly98|MK|TRAILR2|TRICK2A|TRICK2B|TRICKB	tumor necrosis factor receptor superfamily_ member 10b	5.27587	5.03304	5.19578	4.39277	5.15744	5.13519	5.70821	4.97529	34.5161	0.434096	0.0941561	0.178078
TNFRSF14	TNFRSF14	230979	Atar|HveA|Hvem|Tnfrs14	tumor necrosis factor receptor superfamily_ member 14 (herpesvirus entry mediator)	7.15034	7.29774	7.04127	7.17299	7.21188	7.01971	7.45317	7.37902	148.649	0.124865	0.53342	0.642763
TNFRSF17	TNFRSF17	21935	BCM|BCMA|Tnfrsf13|Tnfrsf13a	tumor necrosis factor receptor superfamily_ member 17	4.17633	3.77	4.00314	3.56965	2.19396	2.84979	2.76068	3.09077	9.86138	0	1	1
TNFRSF18	TNFRSF18	21936	AITR|Gitr	tumor necrosis factor receptor superfamily_ member 18	7.83658	7.86874	7.18447	7.75795	9.6697	9.55196	9.56435	9.67458	398.529	1.97928	0.000410264	0.00446162
TNFRSF1A	TNFRSF1A	21937	CD120a|FPF|TNF-R|TNF-R-I|TNF-R1|TNF-R55|TNF-alphaR1|TNFAR|TNFR60|TNFRI|TNFRp55|TNFalpha-R1|Tnfr-2|Tnfr1|p55|p55-R	tumor necrosis factor receptor superfamily_ member 1a	7.15034	7.23815	6.93725	7.17299	7.07171	7.03961	7.00861	7.05567	135.701	-0.0731347	0.612178	0.710127
TNFRSF1B	TNFRSF1B	21938	CD120b|TNF-R-II|TNF-R2|TNF-R75|TNF-alphaR2|TNFBR|TNFR80|TNFRII|TNFalpha-R2|Tnfr-1|Tnfr2|p75	tumor necrosis factor receptor superfamily_ member 1b	5.5389	5.18504	4.44371	5.32864	6.41119	6.30922	6.66757	6.06276	53.571	1.45351	0.0124712	0.0359269
TNFRSF4	TNFRSF4	22163	ACT35|CD134|Ly-70|Ox40|TXGP1L|Txgp1	tumor necrosis factor receptor superfamily_ member 4	5.27587	5.28938	5.32507	4.9136	9.52846	9.40246	9.23641	9.50927	158.69	4.57544	1.7899e-05	0.000865119
TNFRSF9	TNFRSF9	21942	4-1BB|A930040I11Rik|AA408498|AI325004|CDw137|Cd137|ILA|Ly63	tumor necrosis factor receptor superfamily_ member 9	7.33476	6.73348	7.05377	6.85789	9.89717	9.48641	9.65896	9.53116	319.395	2.72391	0.000606327	0.00527504
TNFSF10	TNFSF10	22035	A330042I21Rik|AI448571|APO-2L|Ly81|TL2|Trail	tumor necrosis factor (ligand) superfamily_ member 10	6.87677	7.03304	6.91003	6.92449	8.09604	7.81557	7.97013	7.93336	174.24	1.08299	0.00018734	0.00262881
TNFSF18	TNFSF18	240873	Gitrl	tumor necrosis factor (ligand) superfamily_ member 18	2.69091	2.18504	2.19578	3.45417	3.04196	2.43475	3.65377	2.19769	6.64264	0	1	1
TNFSF4	TNFSF4	22164	Ath-1|Ath1|CD134L|OX-40L|Ox40l|TXGP1|Txgp1l|gp34	tumor necrosis factor (ligand) superfamily_ member 4	3.95394	3.03304	3.00314	3.56965	2.457	3.55023	1.95333	2.56026	8.05604	0	1	1
TNFSF9	TNFSF9	21950	4-1BB-L|4-1BBL|AI848817|Cd137l|Ly63l	tumor necrosis factor (ligand) superfamily_ member 9	3.36898	2.67047	3.00314	2.19113	2.19396	3.01971	3.27525	2.39033	6.79335	0	1	1
TOX	TOX	252838	1700007F02Rik	thymocyte selection-associated high mobility group box	7.51872	7.56355	7.4246	7.32042	7.96479	7.91048	8.17733	8.25142	217.733	0.656377	0.0331435	0.0758812
TOX2	TOX2	269389	AI851523|AV026525|BI987407|Gcx1|RxHMG1	TOX high mobility group box family member 2	4.06942	3.95058	4.10268	3.45417	5.457	4.75668	5.88406	5.19769	24.4038	2.40808	0.00137323	0.00692757
TOX3	TOX3	244579	500-9|BC052044|C230068E13|CAGF9|Tnrc9	TOX high mobility group box family member 3	2.36898	3.44808	1.78075	2.45417	1.457	3.55023	1.53829	2.56026	5.25874	0	1	1
TOX4	TOX4	268741	5730589K01Rik|A630040M18|AA410149|LCP1	TOX high mobility group box family member 4	7.22696	6.9924	7.28325	7.02908	7.11044	7.16267	7.05136	7.11825	139.276	-0.00678218	0.952043	0.967614
TPP2	TPP2	22019	TPP-2|TppII	tripeptidyl peptidase II	9.67504	10.0192	9.79384	9.50402	10.3589	10.1941	10.3764	10.1123	1027	0.510534	0.000580749	0.00527504
TPSAB1	TPSAB1	100503895	MMCP-7|Mcp-7|Mcp7|Mcpt7	tryptase alpha/beta 1	3.69091	3.18504	0.195785	1.86921	2.67939	2.17172	2.53829	1.97529	4.88447	0	1	1
TPSB2	TPSB2	17229	AV011504|MMCP-6|Mcp-6|Mcp6|Mcpt6	tryptase beta 2	3.17633	2.67047	1.78075	2.86921	3.19396	3.17172	2.76068	2.19769	6.62353	0	1	1
TRAC	TRAC	27409	AW112016|cmp|sterolin-1|trac|Abcg5	ATP-binding cassette_ sub-family G (WHITE)_ member 5	12.1939	12.2852	12.0076	11.8508	11.8342	11.7589	11.7735	11.8229	3931.52	-0.286984	0.00539668	0.0178218
TRAF2	TRAF2	22030	AI325259	TNF receptor-associated factor 2	8.18916	8.18504	8.24018	8.01386	8.44946	8.51157	8.54578	8.44832	320.22	0.347253	0.00369906	0.0135218
TRAT1	TRAT1	77647	C030046M14Rik|Tcrim|Trim	T cell receptor associated transmembrane adaptor 1	9.5439	9.38863	9.1702	9.00106	8.85503	8.92125	9.08261	9.1552	564.072	-0.282195	0.264338	0.378247
TRBC1/2	TRBC1/2	NA	NA	NA	12.3108	11.9356	11.6184	11.7178	12.0074	11.9478	11.8655	12.0387	3902.66	0.0460542	0.821753	0.869739
TRDC	TRDC	100123473	Tcrd-C	T cell receptor delta_ constant region	5.98369	5.4177	6.00314	6.86921	5.00132	4.84979	4.81131	4.91389	44.6706	-1.46949	0.00124013	0.00682854
TRDV1	TRDV1	627813	Gm13895|OTTMUSG00000015027	T cell receptor delta variable 1	5.06942	4.50697	4.51771	4.11713	3.57247	3.93725	3.86022	4.09077	18.4941	0	1	1
TRDV2-1/2-2	TRDV2-1/2-2	NA	NA	NA	6.4775	6.33885	6.10268	6.7147	5.77892	5.78052	5.68125	5.84976	68.1444	-0.710915	0.0837059	0.160406
TRDV3	TRDV3	100114900	-	T cell receptor delta variable 3	1.95394	2.67047	2.78075	2.86921	1.87203	2.17172	3.12325	2.39033	5.57496	0	1	1
TRDV4	TRDV4	100114901	-	T cell receptor delta variable 4	4.45644	3.32254	4.71935	4.62409	2.67939	3.43475	3.41276	2.71226	12.7303	0	1	1
TRDV5	TRDV5	626545	EG626545|Gm6683|Tcrd	T cell receptor delta variable 5	4.17633	3.67047	3.51771	5.03913	3.19396	2.43475	3.53829	2.71226	11.5945	0	1	1
TREM2	TREM2	83433	TREM-2|Trem2a|Trem2b|Trem2c	triggering receptor expressed on myeloid cells 2	2.95394	2.86311	2.78075	3.19113	-0.127966	2.43475	2.76068	2.39033	5.29944	0	1	1
TRGC1/2/3	TRGC1/2/3	NA	NA	NA	5.72653	5.90751	6.55334	6.78807	5.9595	5.84979	5.99772	5.76537	67.111	-0.430413	0.275967	0.387243
TRGC4	TRGC4	107576	TRGC4|Tcrg-C4	T cell receptor gamma_ constant 4	4.27587	4.618	5.00314	5.39277	4.87203	5.09771	4.65377	4.51961	27.9372	1.79953e-15	1	1
TRGV1/TRGV2/TRGV3	TRGV1/TRGV2/TRGV3	NA	NA	NA	4.17633	4.50697	4.78075	5.26152	3.04196	3.01971	2.95333	3.09077	14.4592	0	1	1
TRGV4	TRGV4	21638	AI528624|TRGV4|Vg4|Tcrg-V4	T cell receptor gamma_ variable 4	4.17633	4.38668	4.19578	4.8234	2.87203	2.65714	3.27525	2.71226	12.4438	0	1	1
TRGV5	TRGV5	21639	TRGV5|Tcrg-V5	T cell receptor gamma_ variable 5	4.06942	3.77	3.89622	4.11713	3.457	2.65714	3.53829	2.97529	11.7947	0	1	1
TRGV6	TRGV6	21640	TRGV6|Tcrg-V6	T cell receptor gamma_ variable 6	2.69091	3.03304	3.36571	3.32864	3.19396	2.43475	2.27525	2.84976	7.44619	0	1	1
TRGV7	TRGV7	21641	TRGV7|Vg7|Tcrg-V7	T cell receptor gamma_ variable 7	3.17633	2.67047	2.78075	2.67656	3.04196	3.01971	3.12325	2.71226	7.4651	0	1	1
TRIM2	TRIM2	80890	mKIAA0517|narf	tripartite motif-containing 2	3.69091	3.32254	3.65522	3.67656	3.19396	2.84979	4.20125	2.84976	10.7779	0	1	1
TRIM29	TRIM29	72169	1110047J21Rik|2810431N19Rik|4732461M22Rik|AI119726	tripartite motif-containing 29	3.95394	3.18504	3.78075	3.19113	3.04196	2.84979	3.65377	3.09077	10.1499	0	1	1
TRIM33	TRIM33	94093	8030451N04Rik|AI413936|Ecto|Tif1g	tripartite motif-containing 33	5.89254	5.59103	5.24018	5.84649	6.06186	5.57771	5.83597	5.63826	52.364	0.191578	0.404287	0.51725
TRIM35	TRIM35	66854	0710005M05Rik|A430106H13Rik|AW046487|HLS5|Mair|NC8|mKIAA1098	tripartite motif-containing 35	5.5389	5.25543	5.28325	5.42379	5.33147	5.52221	5.53829	5.24831	42.0113	0.10181	0.638011	0.734219
TRIM36	TRIM36	28105	D18Wsu100e|haprin	tripartite motif-containing 36	5.27587	5.07257	4.89622	5.15461	3.457	3.55023	4.12325	3.63826	21.0537	-2.10154	0.00648517	0.020743
TRIM46	TRIM46	360213	TRIFIC	tripartite motif-containing 46	3.36898	1.86311	3.00314	3.32864	3.87203	3.65714	4.04079	3.39033	9.95568	0	1	1
TRIM9	TRIM9	94090	-	tripartite motif-containing 9	2.36898	1.44808	1.19578	1.86921	-0.127966	2.65714	1.95333	2.56026	3.34174	0	1	1
TRPC1	TRPC1	22063	Mtrp1|Trp1|Trrp1	transient receptor potential cation channel_ subfamily C_ member 1	1.36898	0.863113	1.19578	2.45417	1.87203	2.17172	2.53829	2.56026	3.67576	0	1	1
TRPC6	TRPC6	22068	AV025995|LLHWJM002|LLHWJM003|LLHWJM004|TRP-6|Trrp6|mtrp6	transient receptor potential cation channel_ subfamily C_ member 6	3.36898	1.44808	2.78075	2.19113	2.457	3.30922	2.53829	1.97529	5.69064	0	1	1
TRPM7	TRPM7	58800	2310022G15Rik|4833414K03Rik|5033407O22Rik|CHAK|CHAK1|LTrpC-7|Ltpr7|Ltrpc7|TRPPLIK	transient receptor potential cation channel_ subfamily M_ member 7	8.13053	8.4815	8.17306	8.12659	8.33964	8.06896	8.14808	8.23895	296.814	-0.0261072	0.839618	0.877966
TSLP	TSLP	53603	-	thymic stromal lymphopoietin	2.36898	1.86311	2.51771	2.86921	1.457	1.84979	1.53829	2.39033	4.30735	0	1	1
TTK	TTK	22137	AL022661|Esk1|Mps1|PYT|esk	Ttk protein kinase	1.95394	2.18504	2.51771	0.869205	3.33147	2.17172	3.76068	2.19769	5.18172	0	1	1
TUSC2	TUSC2	80385	1190001E22Rik|AA407686|Fus1|Lgcc|PAP|Pdap2	tumor suppressor candidate 2	7.12386	7.36296	7.01596	7.36106	7.11044	6.87216	6.89584	6.92171	135.58	-0.266626	0.0814412	0.156756
TWIST1	TWIST1	22160	AA960487|M-Twist|Pde|Ska10|Ska<m10Jus>|Twist|bHLHa38|pdt	twist basic helix-loop-helix transcription factor 1	3.36898	2.18504	2.19578	2.86921	1.87203	1.43475	1.95333	1.97529	4.6972	0	1	1
TYK2	TYK2	54721	JTK1	tyrosine kinase 2	5.32317	5.67047	5.28325	5.9136	5.77892	5.75668	5.81131	5.84976	51.0343	0.31271	0.202076	0.305985
TYROBP	TYROBP	22177	DAP12|KARAP|Ly83	TYRO protein tyrosine kinase binding protein	5.45644	4.03304	8.05377	9.31215	2.67939	3.65714	5.88406	7.29722	55.5861	-2.14218	0.11969	0.212108
UBE2D1	UBE2D1	216080	UBCH5	ubiquitin-conjugating enzyme E2D 1	7.32317	7.57736	7.37569	7.42379	7.03191	6.99953	7.14315	7.00504	150.64	-0.384743	0.00588741	0.0189705
UBE2I	UBE2I	22196	5830467E05Rik|F830028O17Rik|UBC9|Ubce2i|Ubce9	ubiquitin-conjugating enzyme E2I	10.7188	10.8238	10.8495	10.7511	10.8349	10.6882	10.7687	10.6728	1738.34	-0.0435138	0.413294	0.527222
UCP1	UCP1	22227	AI385626|Slc25a7|Ucp	uncoupling protein 1 (mitochondrial_ proton carrier)	3.36898	1.86311	2.19578	0.869205	1.87203	2.17172	2.27525	2.56026	4.42919	0	1	1
UHRF1	UHRF1	18140	AL022808|ICBP90|Np95|RNF106	ubiquitin-like_ containing PHD and RING finger domains_ 1	4.17633	4.72109	4.89622	4.7761	5.26435	5.40438	5.76068	5.78265	34.2427	1.25239	0.0405013	0.0892884
ULBP1	ULBP1	77777	A430108B07Rik|MULT1	UL16 binding protein 1	4.89254	4.56355	4.10268	3.7761	4.62692	4.43475	4.86022	4.74788	22.6365	0.594744	0.0622974	0.123179
USP15	USP15	14479	4921514G19Rik|AI327321|E430033I05Rik|Gcap18	ubiquitin specific peptidase 15	7.51872	8.00777	7.93049	7.78807	8.00646	7.7923	7.92487	7.65712	227.264	0.0375595	0.774518	0.838098
USP16	USP16	74112	1200004E02Rik|2810483I07Rik|6330514E22Rik|UBPM	ubiquitin specific peptidase 16	7.36898	7.24682	7.2726	7.02908	7.08149	6.93725	7.1132	7.05567	140.862	-0.18108	0.327018	0.44057
VAV2	VAV2	22325	2810040F13Rik|AI847175	vav 2 oncogene	5.12386	5.03304	6.00314	6.59713	7.43428	7.31739	7.48471	7.39596	93.6163	1.75627	0.00980148	0.0296086
VAV3	VAV3	57257	A530094I06Rik|AA986410|Idd18.1	vav 3 oncogene	4.82841	5.44808	5.36571	4.51306	6.50139	5.89418	6.27525	6.32107	49.984	1.47107	0.000457701	0.00463024
VCAM1	VCAM1	22329	CD106|Vcam-1	vascular cell adhesion molecule 1	3.17633	2.67047	2.51771	2.45417	2.67939	2.17172	2.95333	2.56026	6.26763	0	1	1
VDAC1	VDAC1	22333	AL033343|Vdac5	voltage-dependent anion channel 1	7.48792	7.50697	7.5881	7.54163	7.60674	7.70777	7.48471	7.52476	188.194	0.0647424	0.37883	0.493386
VEGFA	VEGFA	22339	Vegf|Vpf	vascular endothelial growth factor A	3.36898	3.03304	3.78075	4.39277	3.04196	2.43475	3.12325	3.47779	10.0677	0	1	1
VSIR	VSIR	NA	NA	NA	10.3144	10.4509	10.1383	10.2464	10.4849	10.3684	10.3563	10.3525	1295.26	0.105407	0.178191	0.276832
VTCN1	VTCN1	242122	B7h4|B7s1|B7x|BC032925	V-set domain containing T cell activation inhibitor 1	2.36898	2.18504	2.19578	1.45417	2.19396	-0.150213	1.53829	1.71226	3.2205	0	1	1
WNT11	WNT11	22411	-	wingless-type MMTV integration site family_ member 11	1.36898	-0.136887	1.78075	1.86921	-0.127966	0.849787	2.76068	1.97529	2.44949	0	1	1
WNT2	WNT2	22413	2610510E18Rik|Int1l1|Irp|Mirp|Wnt-2|Wnt2a	wingless-type MMTV integration site family_ member 2	1.36898	1.44808	0.195785	3.19113	2.457	2.65714	1.53829	1.39033	3.43626	0	1	1
WNT3	WNT3	22415	Int-4|Wnt-3	wingless-type MMTV integration site family_ member 3	2.36898	3.18504	3.19578	2.67656	3.67939	2.43475	3.27525	3.91389	8.52208	0	1	1
WNT3A	WNT3A	22416	Wnt-3a|vt	wingless-type MMTV integration site family_ member 3A	3.95394	1.44808	1.19578	1.86921	2.19396	1.84979	1.95333	2.19769	4.23605	0	1	1
WNT4	WNT4	22417	Wnt-4	wingless-type MMTV integration site family_ member 4	2.36898	2.18504	2.51771	2.86921	0.872034	2.17172	1.95333	2.19769	4.41362	0	1	1
WNT6	WNT6	22420	AA409270|Wnt-6	wingless-type MMTV integration site family_ member 6	2.95394	2.44808	1.78075	2.67656	1.87203	0.849787	2.76068	2.39033	4.64771	0	1	1
XAF1	XAF1	327959	Fbox39	XIAP associated factor 1	7.63576	7.71486	7.47191	7.6174	8.00646	7.80398	7.70152	7.75665	209.901	0.226308	0.104995	0.194396
XCL1	XCL1	16963	AI661682|ATAC|LTN|Lptn|SCM-1|SCM-1a|Scyc1	chemokine (C motif) ligand 1	6.22696	5.84039	6.78075	7.39277	4.33147	3.84979	3.86022	4.34453	40.1787	-3.19704	0.00512767	0.017158
XIAP	XIAP	11798	1110015C02Rik|Aipa|Api3|Birc4|IAP3|ILP-1|MIHA	X-linked inhibitor of apoptosis	8.29971	8.68966	8.57082	8.56617	9.05194	8.89691	9.17733	8.70774	429.061	0.443286	0.0428686	0.0923161
YES1	YES1	22612	Yes|p61-Yes	Yamaguchi sarcoma viral (v-yes) oncogene homolog 1	3.17633	2.86311	3.19578	3.32864	3.19396	3.17172	2.27525	3.19769	8.2839	0	1	1
YWHAZ	YWHAZ	22631	1110013I11Rik|14-3-3zeta|AI596267|AL022924|AU020854	tyrosine 3-monooxygenase/tryptophan 5-monooxygenase activation protein_ zeta polypeptide	10.7088	10.8275	10.7685	10.6749	10.7774	10.7627	10.8183	10.66	1721.88	0.0110493	0.79886	0.851726
YY1	YY1	22632	AW488674|NF-E1	YY1 transcription factor	9.36616	9.55486	9.39546	9.43335	9.55853	9.45712	9.63281	9.41685	712.572	0.0829838	0.170714	0.270886
ZAP70	ZAP70	22637	Srk|ZAP-70|mrtle|mur	zeta-chain (TCR) associated protein kinase	8.90036	9.09913	8.9237	8.70526	9.31083	8.9557	9.33703	9.08556	526.283	0.2758	0.0406416	0.0892884
ZBTB16	ZBTB16	235320	AI467657|PLZF|Zfp145|lu	zinc finger and BTB domain containing 16	5.27587	5.11104	5.28325	5.26152	2.457	2.43475	2.27525	3.09077	14.9149	-4.53605	0.0023068	0.00946657
ZFP36L2	ZFP36L2	12193	Brf2|ERF2|Tis11d	zinc finger protein 36_ C3H type-like 2	5.79524	6.25543	6.40524	7.2786	6.57247	6.78052	7.05136	7.93336	108.31	0.710256	0.0529729	0.107178
ZFP683	ZFP683	100503878	Gm13060|Hobit|OTTMUSG00000010217	zinc finger protein 683	3.82841	4.32254	4.00314	4.19113	3.19396	2.17172	2.76068	2.19769	10.0816	0	1	1
