# Supplementary material for: Characterizing Foxp3+ and Foxp3- T cells in the homeostatic state and after allo-activation: resting CD4+Foxp3+ Tregs have molecular characteristics of activated T cells
Source: Front Immunol. 2024 Jan 25;15:1292158. doi: 10.3389/fimmu.2024.1292158 (PMC10850883; doi:10.3389/fimmu.2024.1292158)
Supplement: Supplementary file 8 [file Table_6.xlsx]

## Sheet: Sheet1
upperSymbol	Symbol	GeneID	Alias	Description	naïve Treg 1	naïve Treg 2	naïve Treg 3	naïve Treg 4	activated Treg 1	activated Treg 2	activated Treg 3	baseMean	log2FoldChange	pvalue	padj
9230019H11RIK	9230019H11RIK	215728	-	RIKEN cDNA 9230019H11 gene	2.457	2.43475	0.953327	1.71226	2.5939	2.37019	1.61365	4.05386	0	1	1
ACACA	ACACA	107476	A530025K05Rik|Acac|Acc1|Gm738	acetyl-Coenzyme A carboxylase alpha	6.90546	6.68268	6.78622	6.77403	7.16159	6.91451	6.88666	117.216	0.221396	0.30732	0.799076
ACADL	ACADL	11363	AA960361|AU018452|C79855|LCAD	acyl-Coenzyme A dehydrogenase_ long-chain	8.27718	8.34963	8.35847	8.21688	8.58096	8.43269	8.68689	341.247	0.272872	0.0683858	0.685614
ACADVL	ACADVL	11370	vlcad	acyl-Coenzyme A dehydrogenase_ very long chain	7.41893	7.2421	7.45317	7.35611	7.62575	7.58613	7.41239	173.896	0.183413	0.101891	0.743014
ACAT2	ACAT2	110460	AW742799|Tcp-1x|Tcp1-rs1	acetyl-Coenzyme A acetyltransferase 2	5.2983	5.2421	5.27525	5.39033	5.87401	5.56659	5.421	43.358	0.40381	0.0992415	0.743014
ACOT3	ACOT3	171281	AW108394|PTE-Ia|Pte2a	acyl-CoA thioesterase 3	1.457	1.84979	-0.0466735	1.97529	2.5939	2.59258	1.61365	3.29291	0	1	1
ACSL3	ACSL3	74205	2610510B12Rik|Acs3|C85929|Facl3|Pro2194	acyl-CoA synthetase long-chain family member 3	5.57247	5.97907	6.16278	6.07683	6.07195	6.19462	5.95942	64.1087	0.128416	0.504814	0.854452
ACSL4	ACSL4	50790	9430020A05Rik|ACS4|AU018108|Facl4|Lacs4	acyl-CoA synthetase long-chain family member 4	8.77892	8.58111	8.68465	8.55272	8.84454	8.87004	8.87731	427.958	0.219013	0.00720512	0.448916
ACSL6	ACSL6	216739	A330035H04Rik|AW050338|Facl6|LACS|Lacsl|mKIAA0837	acyl-CoA synthetase long-chain family member 6	2.19396	1.43475	1.53829	1.71226	3.10847	1.78523	2.83604	4.24864	0	1	1
ADH1	ADH1	11522	ADH-AA|AI194826|Adh-1|Adh-1-t|Adh-1e|Adh-1t|Adh-3e|Adh1-e|Adh1-t|Adh1tl|Adh3-e	alcohol dehydrogenase 1 (class I)	5.11996	5.05924	4.99772	4.56026	5.21281	5.10716	5.11615	32.5538	0.283464	0.300671	0.799076
ADORA2A	ADORA2A	11540	A2AAR|A2aR|AA2AR	adenosine A2a receptor	5.51589	6.03961	6.14315	6.03419	6.3564	6.08901	6.67254	69.6254	0.491999	0.0332482	0.685614
ADORA2B	ADORA2B	11541	A2BAR|A2BR|A2b|AA2BR|AI480866|AI605384	adenosine A2b receptor	2.67939	1.43475	3.41276	3.47779	2.78655	2.10716	3.35061	6.72651	0	1	1
AHR	AHR	11622	Ah|Ahh|Ahre|In|bHLHe76	aryl-hydrocarbon receptor	5.457	5.43475	5.44518	5.67573	5.69344	5.51315	5.98288	48.5131	0.277534	0.588408	0.907851
AIFM1	AIFM1	26926	AIF|AIFsh2|Hq|Pdcd8	apoptosis-inducing factor_ mitochondrion-associated 1	7.26435	6.81557	6.95333	7.04854	6.95647	7.25283	7.11615	133.267	0.0960944	0.539127	0.885733
AK4	AK4	11639	AK 4|Ak-3|Ak-4|Ak3|Ak3l1|D4Ertd274e	adenylate kinase 4	2.457	1.43475	2.53829	1.71226	3.10847	3.10716	3.02868	5.59369	0	1	1
AKT1	AKT1	11651	Akt|PKB|PKB/Akt|PKBalpha|Rac	thymoma viral proto-oncogene 1	7.46449	7.41203	7.35421	7.62395	7.81445	7.49947	7.40372	182.32	0.121991	0.488804	0.850792
AKT2	AKT2	11652	2410016A19Rik|AW554154|PKB|PKBbeta	thymoma viral proto-oncogene 2	8.59995	8.59798	8.66757	8.44561	8.56791	8.59258	8.68689	386.432	0.0397523	0.713067	0.935043
AKT3	AKT3	23797	AI851531|D930002M15Rik|Nmf350	thymoma viral proto-oncogene 3	7.31498	7.25918	7.35421	7.56526	7.67529	7.72187	7.68689	182.417	0.331109	0.273371	0.799076
ALDH1A1	ALDH1A1	11668	Ahd-2|Ahd2|Aldh1|Aldh1a2|E1|Raldh1	aldehyde dehydrogenase family 1_ subfamily A1	2.19396	2.17172	2.76068	0.390331	2.78655	2.37019	3.19861	4.81466	0	1	1
ALDH1A3	ALDH1A3	56847	ALDH6|RALDH3|V1	aldehyde dehydrogenase family 1_ subfamily A3	1.87203	-0.150213	2.95333	2.39033	2.78655	1.78523	2.02868	3.86985	0	1	1
ALDH1B1	ALDH1B1	72535	2700007F14Rik	aldehyde dehydrogenase 1 family_ member B1	5.19396	5.34164	4.65377	5.14522	4.87401	5.33982	4.72912	32.8916	-0.0995357	0.738788	0.939067
ALDH3A1	ALDH3A1	11670	Ahd-4|Ahd4|Aldh|Aldh3	aldehyde dehydrogenase family 3_ subfamily A1	3.04196	3.17172	2.76068	2.71226	2.5939	3.24466	3.19861	7.78416	0	1	1
ALDH3B2	ALDH3B2	621603	AI848594|C130048D07Rik	aldehyde dehydrogenase 3 family_ member B2	1.457	2.17172	3.27525	1.39033	3.5939	2.59258	2.83604	5.55517	0	1	1
ALDOA	ALDOA	11674	Aldo-1|Aldo1	aldolase A_ fructose-bisphosphate	10.8888	10.7864	10.8595	10.8731	10.897	10.7115	10.9712	1852.65	0.00818012	0.949812	0.98851
ALDOB	ALDOB	230163	Aldo-2|Aldo2|BC016435	aldolase B_ fructose-bisphosphate	2.19396	2.43475	2.76068	1.39033	2.5939	2.59258	1.02868	4.41412	0	1	1
ALOX5	ALOX5	11689	5-LO|5-LOX|5LO|5LX|AI850497|F730011J02	arachidonate 5-lipoxygenase	2.67939	2.17172	3.76068	4.56026	1.37151	2.10716	3.02868	7.01937	0	1	1
AMH	AMH	11705	MIS	anti-Mullerian hormone	1.87203	2.17172	1.53829	1.97529	2.10847	1.78523	2.61365	4.0257	0	1	1
ANAPC4	ANAPC4	52206	2610306D21Rik|APC4|D5Ertd249e	anaphase promoting complex subunit 4	5.54446	5.60467	5.93061	5.58016	6.01537	6.03316	6.00596	56.3499	0.398549	0.068359	0.685614
ANGPT1	ANGPT1	11600	1110046O21Rik|Ang-1|Ang1	angiopoietin 1	2.19396	2.17172	2.27525	2.39033	2.37151	1.78523	0.0286834	3.70147	0	1	1
APH1A	APH1A	226548	6530402N02Rik|APH-1a	anterior pharynx defective 1a homolog (C. elegans)	5.22959	4.80398	5.68125	5.59978	5.64453	5.87269	5.421	44.1606	0.350428	0.134139	0.753784
APOB	APOB	238055	AI315052|Apo B-100|apob-100|apob-48	apolipoprotein B	2.19396	2.65714	2.95333	2.19769	2.10847	2.59258	2.02868	5.24254	0	1	1
APOC3	APOC3	11814	apo-CIII|apoC-III	apolipoprotein C-III	2.19396	2.65714	0.953327	1.39033	1.78655	-0.214772	3.35061	3.31963	0	1	1
AQP1	AQP1	11826	CHIP28	aquaporin 1	2.19396	1.84979	2.95333	2.39033	2.5939	3.48567	3.35061	6.44521	0	1	1
AQP7	AQP7	11832	AQP7L|AQPap	aquaporin 7	1.87203	1.84979	1.95333	1.71226	-0.213453	1.78523	2.02868	2.96842	0	1	1
ARG1	ARG1	11846	AI|AI256583|Arg-1|PGIF	arginase_ liver	1.457	0.849787	2.76068	2.56026	1.78655	-0.214772	3.35061	3.46504	0	1	1
ASB4	ASB4	65255	8430401O13Rik|AV117194|AW060255	ankyrin repeat and SOCS box-containing 4	1.457	0.849787	0.953327	1.97529	2.37151	1.78523	2.02868	3.09845	0	1	1
ATF4	ATF4	11911	Atf-4|C/ATF|CREB2|TAXREB67	activating transcription factor 4	9.55678	9.62293	9.72482	9.84668	9.82135	9.57639	9.421	805.003	-0.0758538	0.698833	0.935043
ATM	ATM	11920	AI256621|C030026E19Rik	ataxia telangiectasia mutated	7.33964	7.14441	7.45317	7.14522	7.379	7.11614	7.46331	156.667	0.0573332	0.715142	0.935043
ATP2A2	ATP2A2	11938	9530097L16Rik|D5Wsu150e|SERCA2|SERCA2B|Serca2a|mKIAA4195	ATPase_ Ca++ transporting_ cardiac muscle_ slow twitch 2	8.44568	8.35758	8.52697	8.39033	8.61944	8.56001	8.57943	361.303	0.160296	0.297706	0.799076
ATP6V1G3	ATP6V1G3	338375	-	ATPase_ H+ transporting_ lysosomal V1 subunit G3	3.57247	3.30922	2.95333	2.97529	3.87401	2.78523	3.02868	9.27941	0	1	1
ATP7A	ATP7A	11977	MNK	ATPase_ Cu++ transporting_ alpha polypeptide	6.36389	5.99953	6.01942	6.19769	6.40126	6.29302	6.29547	74.7667	0.209453	0.414748	0.832733
ATR	ATR	245000	-	ataxia telangiectasia and Rad3 related	6.83782	6.25918	6.62575	6.61915	6.78655	6.75101	6.7566	101.286	0.184585	0.498765	0.850792
B4GALT1	B4GALT1	14595	B-1_4-GalT|B-1_4-GalT1|GalT|Ggtb|Ggtb2|b4Gal-T1|beta-1_4-GalT|beta-1_4-GalT1|beta4Gal-T1	UDP-Gal:betaGlcNAc beta 1_4- galactosyltransferase_ polypeptide 1	9.74702	9.54153	9.61154	9.45507	9.84589	9.77958	9.66349	810.937	0.174458	0.173046	0.753784
BAK1	BAK1	12018	Bak|N-BAK1|N-Bak	BCL2-antagonist/killer 1	7.89994	7.76268	7.87814	7.73463	7.84724	8.0044	8.07308	236.505	0.162405	0.0334877	0.685614
BATF	BATF	53314	B-ATF|SFA-2	basic leucine zipper transcription factor_ ATF-like	8.31498	8.11657	8.17733	8.12165	8.44832	8.46471	8.9052	329.494	0.448955	0.250515	0.799076
BAX	BAX	12028	-	BCL2-associated X protein	6.66645	6.47914	7.04079	6.72125	7.32571	7.04262	7.19861	121.511	0.494715	0.0135457	0.509674
BCL2	BCL2	12043	AW986256|Bcl-2|C430015F12Rik|D630044D05Rik|D830018M01Rik	B cell leukemia/lymphoma 2	8.30249	8.12591	8.34134	8.4265	8.34879	8.33212	8.14762	312.834	-0.0251183	0.915505	0.98851
BCL2L1	BCL2L1	12048	Bcl(X)L|Bcl-XL|Bcl2l|BclX|bcl-x|bcl2-L-1	BCL2-like 1	6.75468	6.91588	6.93061	6.86606	7.2784	7.21149	6.71518	123.913	0.215725	0.274761	0.799076
BCL6	BCL6	12053	Bcl5	B cell leukemia/lymphoma 6	5.57247	5.30922	5.90752	5.45642	5.40126	5.42908	5.72912	46.6429	-0.0598715	0.838942	0.967022
BID	BID	12122	2700049M22Rik|AI875481|AU022477	BH3 interacting domain death agonist	6.83782	6.70777	6.90752	6.77403	7.01537	7.06135	7.29547	123.021	0.339468	0.0584198	0.685614
BLK	BLK	12143	-	B lymphoid kinase	3.04196	2.84979	1.95333	3.84976	2.37151	2.59258	2.02868	6.36279	0	1	1
BMP2	BMP2	12156	AI467020|Bmp2a	bone morphogenetic protein 2	2.67939	2.17172	3.27525	3.29722	2.95647	3.24466	3.19861	7.86126	0	1	1
BMP8B	BMP8B	12164	Op3	bone morphogenetic protein 8b	0.872034	3.01971	0.953327	2.56026	2.5939	2.78523	2.83604	4.69622	0	1	1
BPI	BPI	329547	9230105K17Rik|Bpifd1	bactericidal permeablility increasing protein	2.457	2.84979	0.953327	2.71226	3.10847	3.10716	2.02868	5.50036	0	1	1
BRWD1	BRWD1	93871	5330419I02Rik|D530019K20Rik|G1-403-16|Wdr9|repro5	bromodomain and WD repeat domain containing 1	7.40342	7.0297	7.42093	7.21051	7.61944	7.40728	7.47989	165.113	0.244197	0.354021	0.802079
BST2	BST2	69550	2310015I10Rik|Bst-2|C87040|CD317|DAMP-1|GREG	bone marrow stromal cell antigen 2	7.99098	8.02471	7.90169	7.66645	8.2784	8.13837	8.21356	261.487	0.318715	0.0801962	0.685614
BTK	BTK	12229	AI528679|xid	Bruton agammaglobulinemia tyrosine kinase	1.87203	3.93725	3.76068	4.19769	4.24598	3.48567	3.19861	11.5376	0	1	1
BTLA	BTLA	208154	A630002H24	B and T lymphocyte associated	7.48674	7.42722	7.68804	7.50927	8.09943	7.79646	8.22836	214.961	0.539217	0.143606	0.753784
BTRC	BTRC	12234	Beta-Trcp1|E3RS-IkappaB|E3RSIkappaB|FWD1|Fbw1a|HOS|Slimb|b-TrCP|beta-TrCP	beta-transducin repeat containing protein	5.65339	5.70777	5.65377	5.78265	5.95647	5.97505	5.91133	55.9387	0.289507	0.239005	0.799076
CACNB2	CACNB2	12296	AW060387|CAB2|Cavbeta2|Cchb2	calcium channel_ voltage-dependent_ beta 2 subunit	1.457	3.30922	2.53829	3.47779	3.37151	3.10716	3.35061	7.69814	0	1	1
CACNB4	CACNB4	12298	3110038O15Rik|Cchb4|lh	calcium channel_ voltage-dependent_ beta 4 subunit	2.67939	2.17172	2.76068	1.97529	2.78655	3.10716	3.02868	6.25153	0	1	1
CALM1	CALM1	12313	AI256814|AI327027|AI461935|AL024000|CaM|Calm	calmodulin 1	11.259	11.24	11.2248	11.0441	11.2973	11.3224	11.317	2424.55	0.120792	0.0934151	0.725635
CAMK2D	CAMK2D	108058	2810011D23Rik|8030469K03Rik|CaMK II|[d]-CaMKII	calcium/calmodulin-dependent protein kinase II_ delta	8.58628	8.43475	8.63281	8.56026	8.84454	8.80204	8.69757	402.035	0.231856	0.294507	0.799076
CARD11	CARD11	108723	0610008L17Rik|2410011D02Rik|BIMP3|CARMA1	caspase recruitment domain family_ member 11	8.81455	8.66357	8.78305	8.65007	8.90029	8.75964	8.57558	426.16	0.024286	0.921294	0.98851
CASP3	CASP3	12367	A830040C14Rik|AC-3|Apopain|CASP-3|CC3|CPP-32|CPP32|Caspase-3|Lice|SCA-1|Yama|mldy	caspase 3	7.56552	7.17172	7.62575	7.50407	7.76954	8.02363	8.20361	207.193	0.552741	0.00620521	0.448916
CASP8	CASP8	12370	CASP-8|FLICE|MACH|Mch5	caspase 8	9.93003	9.75517	9.80508	9.70887	9.96397	10.0567	9.88043	936.713	0.16828	0.396114	0.832733
CASP9	CASP9	12371	AI115399|APAF-3|AW493809|CASP-9|Caspase-9|ICE-LAP6|Mch6	caspase 9	4.11996	3.84979	3.76068	3.91389	4.17886	3.69212	3.93557	15.1532	0	1	1
CBL	CBL	12402	4732447J05Rik|Cbl-2|c-Cbl|cbl	Casitas B-lineage lymphoma	7.04196	6.66997	6.86022	6.91389	6.87401	6.76251	6.99447	117.284	0.0108392	0.961737	0.989255
CBLB	CBLB	208650	AI429560|AI851073|Cbl-b	Casitas B-lineage lymphoma b	8.46822	8.21173	8.50022	8.3387	8.42317	8.39625	8.65439	344.301	0.115817	0.47493	0.850792
CCL12	CCL12	20293	MCP-5|Scya12	chemokine (C-C motif) ligand 12	4.19396	3.93725	3.95333	3.29722	3.95647	3.48567	3.72912	13.8642	0	1	1
CCL2	CCL2	20296	AI323594|HC11|JE|MCAF|MCP-1|MCP1|SMC-CF|Scya2|Sigje	chemokine (C-C motif) ligand 2	0.872034	2.17172	2.95333	2.97529	2.10847	1.78523	1.02868	3.95853	0	1	1
CCL20	CCL20	20297	CKb4|LARC|MIP-3A|MIP-3[a]|MIP3A|ST38|Scya20|exodus-1	chemokine (C-C motif) ligand 20	4.04196	4.37335	4.70821	4.34453	4.54143	4.37019	4.02868	20.3091	0	1	1
CCL21A/B/C	CCL21A/B/C	NA	NA	NA	2.67939	2.43475	3.76068	3.39033	2.5939	3.24466	3.19861	8.24311	0	1	1
CCL22	CCL22	20299	ABCD-1|DCBCK|MDC|Scya22	chemokine (C-C motif) ligand 22	2.87203	2.17172	2.53829	2.56026	2.78655	3.24466	2.02868	6.06418	0	1	1
CCL3	CCL3	20302	AI323804|G0S19-1|LD78alpha|MIP-1alpha|MIP1-(a)|MIP1-alpha|Mip1a|Scya3	chemokine (C-C motif) ligand 3	2.19396	-0.150213	4.70821	6.27297	3.48699	2.95515	2.83604	9.10185	0	1	1
CCL4	CCL4	20303	AT744.1|Act-2|MIP-1B|Mip1b|Scya4	chemokine (C-C motif) ligand 4	3.67939	2.65714	3.12325	4.51961	2.37151	3.37019	3.72912	10.1967	0	1	1
CCL5	CCL5	20304	MuRantes|RANTES|SISd|Scya5|TCP228	chemokine (C-C motif) ligand 5	6.37983	5.78052	6.62575	6.72125	6.34114	6.07063	7.48812	89.6821	0.387113	0.500696	0.850792
CCNA1	CCNA1	12427	-	cyclin A1	-0.127966	1.84979	1.95333	2.19769	0.786547	2.10716	2.02868	2.91233	0	1	1
CCNB1	CCNB1	268697	Ccnb1-rs1|Ccnb1-rs13|CycB1|Cycb-4|Cycb-5|Cycb1-rs1	cyclin B1	4.457	4.60467	4.47689	4.74788	5.48699	5.45765	6.07308	32.9784	1.42576	0.0387337	0.685614
CCNB3	CCNB3	209091	-	cyclin B3	2.87203	2.43475	2.76068	3.29722	3.37151	0.785228	2.02868	5.68499	0	1	1
CCNC	CCNC	51813	AI451004|AU020987|CG1C	cyclin C	6.93812	6.95831	6.88406	6.96019	7.03447	6.90417	7.27661	127.443	0.155745	0.341097	0.799076
CCNT1	CCNT1	12455	2810478G24Rik|AI115585|CycT1	cyclin T1	7.72378	7.7746	7.77988	7.76537	7.85264	7.82962	7.72217	219.533	0.048527	0.826122	0.960864
CCNT2	CCNT2	72949	2900041I18Rik|C81304|CycT2|CycT2a|CycT2b	cyclin T2	6.06186	5.82707	6.22011	6.24831	6.2784	5.85132	6.00596	67.202	-0.0436612	0.922934	0.98851
CCR1	CCR1	12768	Cmkbr1|Mip-1a-R	chemokine (C-C motif) receptor 1	3.33147	3.43475	3.76068	3.91389	2.37151	2.10716	3.02868	8.78747	0	1	1
CCR2	CCR2	12772	Cc-ckr-2|Ccr2a|Ccr2b|Ckr2|Ckr2a|Ckr2b|Cmkbr2|mJe-r	chemokine (C-C motif) receptor 2	5.54446	4.65714	6.29318	6.1318	5.97637	5.85132	5.83604	54.0326	0.117201	0.81232	0.951732
CCR5	CCR5	12774	AM4-7|CD195|Cmkbr5	chemokine (C-C motif) receptor 5	5.19396	5.37335	5.81131	5.00504	5.2784	4.54012	5.93557	39.5442	-0.0314782	0.95643	0.98851
CCR7	CCR7	12775	CC-CKR-7|CCR-7|CD197|Cdw197|Cmkbr7|EBI1|Ebi1h	chemokine (C-C motif) receptor 7	10.5204	10.7116	10.3627	10.5764	10.5866	10.5813	10.3517	1475.78	-0.0361846	0.768523	0.939067
CD101	CD101	630146	EWI-101|Gm1016|Gm734|Igsf2	CD101 antigen	7.71124	7.52927	7.90752	7.61915	7.95145	7.51994	8.11083	217.399	0.192046	0.492298	0.850792
CD14	CD14	12475	-	CD14 antigen	1.457	2.65714	1.95333	2.19769	1.37151	1.37019	1.02868	3.29291	0	1	1
CD160	CD160	54215	AU045688|By55	CD160 antigen	6.62692	6.27605	6.49249	6.45642	6.75233	6.76251	7.22836	100.876	0.500938	0.219395	0.799076
CD163	CD163	93671	CD163v2|CD163v3	CD163 antigen	3.57247	2.84979	2.95333	2.84976	3.37151	1.37019	2.35061	6.77239	0	1	1
CD180	CD180	17079	F630107B15|Ly78|RP105	CD180 antigen	2.67939	2.65714	3.65377	3.47779	2.10847	3.48567	2.61365	7.74732	0	1	1
CD19	CD19	12478	AW495831	CD19 antigen	1.87203	2.65714	2.95333	2.97529	3.10847	2.59258	3.35061	6.90225	0	1	1
CD200R1	CD200R1	57781	CD200R|Mox2r|OX2R	CD200 receptor 1	7.01159	6.72015	6.83597	6.89813	7.07195	6.8076	7.38624	124.643	0.252063	0.468842	0.850792
CD209E	CD209E	170780	SIGNR4|mSIGNR4	CD209e antigen	1.457	1.43475	3.12325	3.19769	2.10847	2.10716	3.19861	5.18835	0	1	1
CD22	CD22	12483	A530093D23|Lyb-8|Lyb8	CD22 antigen	3.33147	2.65714	3.41276	3.84976	3.78655	3.10716	4.421	11.3877	0	1	1
CD226	CD226	225825	BC051526|DNAM-1|DNAM1|Pta1|TLiSA1	CD226 antigen	8.64352	8.4385	8.4886	8.59245	8.8793	8.73651	8.74636	400.724	0.251381	0.314335	0.799076
CD244A	CD244A	NA	NA	NA	3.33147	2.43475	3.95333	4.78265	2.78655	0.785228	2.61365	7.75632	0	1	1
CD27	CD27	21940	S152|Tnfrsf7|Tp55	CD27 antigen	7.68582	7.53629	7.44518	7.53499	7.6383	7.37768	7.39501	183.061	-0.0799993	0.724224	0.939067
CD274	CD274	60533	A530045L16Rik|B7h1|Pdcd1l1|Pdcd1lg1|Pdl1	CD274 antigen	7.13882	7.34963	7.30205	7.20411	7.58745	7.38514	7.6286	165.516	0.29894	0.312008	0.799076
CD276	CD276	102657	6030411F23Rik|AU016588|B7RP-2|B7h3	CD276 antigen	2.67939	3.01971	2.53829	2.71226	2.10847	2.37019	1.02868	5.10178	0	1	1
CD28	CD28	12487	-	CD28 antigen	9.88745	9.79377	9.86921	9.77403	9.9739	9.70111	9.98288	925.841	0.0605361	0.716706	0.935043
CD33	CD33	12489	Siglec-3|gp67	CD33 antigen	3.04196	4.01971	2.53829	2.97529	3.10847	3.87269	3.72912	10.0318	0	1	1
CD38	CD38	12494	ADPRC 1|Cd38-rs1|I-19	CD38 antigen	7.12942	6.38895	6.90752	6.70321	6.77523	6.88326	7.06211	114.22	0.11442	0.890107	0.98851
CD3D	CD3D	12500	T3d	CD3 antigen_ delta polypeptide	11.9687	11.8659	11.8534	11.7727	12.1624	12.0657	12.2271	4062.08	0.28683	0.473394	0.850792
CD3E	CD3E	12501	AI504783|CD3|CD3epsilon|T3e	CD3 antigen_ epsilon polypeptide	10.5931	10.499	10.4944	10.5515	10.4999	10.4978	10.4973	1467.36	-0.0360911	0.748886	0.939067
CD3G	CD3G	12502	Ctg-3|Ctg3|T3g	CD3 antigen_ gamma polypeptide	11.9887	11.9279	11.9936	11.8171	12.1306	12.0323	12.1509	4112.69	0.172273	0.179305	0.753784
CD4	CD4	12504	L3T4|Ly-4	CD4 antigen	10.1493	9.99189	10.0381	10.026	10.3247	10.2292	10.181	1123.93	0.194979	0.386719	0.824621
CD40	CD40	21939	AI326936|Bp50|GP39|HIGM1|IGM|IMD3|T-BAM|TRAP|Tnfrsf5|p50	CD40 antigen	2.19396	1.84979	1.95333	3.19769	4.03447	2.95515	3.35061	6.91972	0	1	1
CD40LG	CD40LG	21947	CD154|CD40-L|Cd40l|HIGM1|IGM|IMD3|Ly-62|Ly62|T-BAM|TRAP|Tnfsf5|gp39	CD40 ligand	7.51589	7.57089	7.79253	7.39596	7.85264	7.23644	7.55225	188.643	-0.00327513	0.987782	0.995492
CD48	CD48	12506	AI449234|AW610730|BCM1|BLAST|BLAST-1|BLAST1|Bcm-1|MEM-102|SLAMF2|Sgp-60	CD48 antigen	10.4803	10.3255	10.368	10.2137	10.7136	10.8069	10.6635	1458.44	0.381586	0.0759008	0.685614
CD5	CD5	12507	Ly-1|Ly-12|Ly-A|Lyt-1	CD5 antigen	10.7253	10.6311	10.6062	10.66	10.7232	10.8159	10.589	1639.1	0.0565663	0.644151	0.926083
CD6	CD6	12511	-	CD6 antigen	9.588	9.30922	9.55695	9.59856	9.77523	9.68156	9.52454	763.4	0.147925	0.235531	0.799076
CD68	CD68	12514	Lamp4|Scard1|gp110	CD68 antigen	3.77892	4.43475	4.12325	4.19769	4.10847	4.03316	3.61365	16.4659	-0.367371	0.480144	0.850792
CD69	CD69	12515	5830438K24Rik|AI452015|AIM|VEA	CD69 antigen	6.92732	7.36549	7.44518	7.78694	7.5939	7.49947	7.77688	179.15	0.22649	0.370539	0.816149
CD70	CD70	21948	CD27LG|Cd27l|Tnfsf7	CD70 antigen	0.872034	1.43475	1.53829	1.71226	2.37151	2.59258	2.61365	3.67168	0	1	1
CD72	CD72	12517	CD72c|Ly-19|Ly-32|Ly-m19|Lyb-2	CD72 antigen	6.99098	6.72015	6.91911	7.19769	7.29434	6.75101	7.19861	128.914	0.143419	0.705211	0.935043
CD79B	CD79B	15985	B29|Ig-beta|Igb|Igbeta	CD79B antigen	7.0912	7.03961	7.37118	7.52988	7.4159	7.12508	7.16823	152.084	-0.0255351	0.981952	0.995492
CD80	CD80	12519	B71|Cd28l|Ly-53|Ly53|MIC17|TSA1	CD80 antigen	4.57247	4.43475	4.65377	4.34453	4.83094	4.48567	5.19861	25.034	0	1	1
CD84	CD84	12523	A130013D22Rik|CDw84|SLAMF5	CD84 antigen	9.3897	9.16946	9.29762	9.23111	9.71581	9.45588	9.69402	685.942	0.355505	0.232891	0.799076
CD86	CD86	12524	B7|B7-2|B7.2|B70|CLS1|Cd28l2|ETC-1|Ly-58|Ly58|MB7|MB7-2|TS/A-2	CD86 antigen	7.2983	7.12591	7.06185	7.14522	7.60033	6.84051	7.58327	150.799	0.23712	0.381434	0.824621
CD8A	CD8A	12525	BB154331|Ly-2|Ly-35|Ly-B|Lyt-2	CD8 antigen_ alpha chain	2.87203	2.84979	3.41276	4.39033	2.10847	2.37019	1.61365	6.97629	0	1	1
CD8B1	CD8B1	12526	Cd8b|Ly-3|Ly-C|Lyt-3	CD8 antigen_ beta chain 1	6.42662	6.53629	7.03014	7.17169	6.32571	6.24466	6.23814	94.852	-0.588361	0.551891	0.889307
CD96	CD96	84544	1700109I12Rik|Tactile	CD96 antigen	8.89162	8.9346	8.72482	8.83948	9.06267	8.96265	9.01168	483.783	0.167813	0.0472188	0.685614
CDC14B	CDC14B	218294	2810432N10Rik|A530086E13Rik|AA472821|CDC14B3|Cdc14B1	CDC14 cell division cycle 14B	4.77892	3.55023	3.86022	4.19769	3.95647	4.95515	4.27661	18.701	0.480626	0.513531	0.862494
CDC16	CDC16	69957	2700071J12Rik|2810431D22Rik|APC6	CDC16 cell division cycle 16	7.16665	7.36549	7.42093	7.30919	7.72318	7.42185	7.72217	174.498	0.327279	0.334017	0.799076
CDC20	CDC20	107995	2310042N09Rik|C87100|p55CDC	cell division cycle 20	4.51589	4.30922	4.04079	3.97529	3.87401	4.48567	4.27661	18.5207	0	1	1
CDC25A	CDC25A	12530	D9Ertd393e	cell division cycle 25A	6.53025	6.66997	6.76068	6.67573	6.64453	7.0044	6.87417	106.677	0.198849	0.21976	0.799076
CDC42	CDC42	12540	AI747189|AU018915	cell division cycle 42	12.5217	12.5376	12.5831	12.4366	12.5556	12.6484	12.6132	6024.43	0.0861214	0.166055	0.753784
CDH1	CDH1	12550	AA960649|E-cad|Ecad|L-CAM|UVO|Um	cadherin 1	1.87203	2.17172	4.70821	6.04854	1.37151	2.37019	2.83604	8.30531	0	1	1
CDKN1C	CDKN1C	12577	AL024410|CDKI|Kip2|p57(kip2)|p57Kip2	cyclin-dependent kinase inhibitor 1C (P57)	4.19396	3.65714	3.41276	2.97529	4.31011	3.87269	3.93557	13.5984	0	1	1
CDKN2C	CDKN2C	12580	C77269|INK4c|p18|p18-INK4c|p18-INK6|p18INK4c	cyclin-dependent kinase inhibitor 2C (p18_ inhibits CDK4)	6.15744	5.97907	6.59718	6.06276	6.69344	6.29302	6.8231	82.8418	0.44151	0.116712	0.753784
CDYL	CDYL	12593	AI325931	chromodomain protein_ Y chromosome-like	6.11996	6.35758	6.29318	6.39033	6.47305	6.33982	6.38624	80.8494	0.124406	0.495498	0.850792
CEACAM1	CEACAM1	26365	Bgp|Bgp1|C-CAM|CD66a|Cc1|Cea-1|Cea-7|Cea1|Cea7|Hv-2|Hv2|MHVR|MHVR1|Mhv-1|bb-1|mCEA1|mmCGM1|mmCGM1a|mmCGM2	carcinoembryonic antigen-related cell adhesion molecule 1	1.87203	-0.150213	2.53829	1.71226	2.78655	4.10716	3.83604	5.22712	0	1	1
CEACAM2	CEACAM2	26367	AI267129|Bgp2|Ceacam2-L	carcinoembryonic antigen-related cell adhesion molecule 2	1.87203	2.84979	2.53829	1.71226	2.10847	2.10716	2.83604	4.88767	0	1	1
CEACAM3	CEACAM3	384557	EG384557|Psg24|cea12	carcinoembryonic antigen-related cell adhesion molecule 3	2.19396	2.17172	0.953327	2.84976	2.5939	2.78523	3.02868	5.16255	0	1	1
CEBPB	CEBPB	12608	C/EBPbeta|CRP2|IL-6DBP|LAP|LIP|NF-IL6|NF-M|Nfil6	CCAAT/enhancer binding protein (C/EBP)_ beta	6.7424	6.4497	6.44518	6.77403	6.50079	6.19462	6.78357	94.0761	-0.115324	0.425048	0.832733
CEBPD	CEBPD	12609	-	CCAAT/enhancer binding protein (C/EBP)_ delta	1.87203	2.17172	1.95333	1.39033	2.10847	1.78523	2.02868	3.73575	0	1	1
CER1	CER1	12622	Cerl|Cerl1|Cerr1|cer-1	cerberus 1 homolog (Xenopus laevis)	1.457	0.849787	-0.0466735	0.975293	2.78655	2.37019	2.61365	2.97369	0	1	1
CFLAR	CFLAR	12633	2310024N18Rik|A430105C05Rik|CLARP|Cash|Casper|ENSMUSG00000072980|FLAME|FLAME-1|Flip|Gm9845|I-FLICE|MRIT|c-Flip	CASP8 and FADD-like apoptosis regulator	9.27078	9.22265	9.39004	9.11314	9.37339	9.22817	9.35736	621.392	0.0700475	0.763099	0.939067
CHEK1	CHEK1	12649	C85740|Chk1|rad27	checkpoint kinase 1	3.9595	4.09771	3.86022	3.91389	3.5939	4.54012	4.35061	16.5085	0	1	1
CHRD	CHRD	12667	Chd	chordin	1.87203	2.17172	0.953327	1.71226	2.5939	2.37019	1.02868	3.51759	0	1	1
CHRDL1	CHRDL1	83453	CHL|CHL1|Nrln1|VOPT	chordin-like 1	-0.127966	3.01971	2.27525	2.71226	2.10847	2.37019	3.02868	4.5887	0	1	1
CHUK	CHUK	12675	AI256658|Chuk1|Fbx24|Fbxo24|IKBKA|IKK1|Ikka|NFKBIKA	conserved helix-loop-helix ubiquitous kinase	8.7269	8.35361	8.60078	8.40156	8.81721	8.69812	8.84886	397.633	0.264139	0.408325	0.832733
CIITA	CIITA	12265	C2ta|EG669998|Gm9475|Mhc2ta	class II transactivator	2.19396	1.84979	2.76068	3.09077	2.37151	2.95515	2.02868	5.51884	0	1	1
CISH	CISH	12700	AI385595|CIS1|Cis|F17|F23	cytokine inducible SH2-containing protein	6.88326	6.76865	7.09288	7.30919	7.50079	7.31661	7.03991	140.088	0.292961	0.0916336	0.724739
CLCA1	CLCA1	23844	Clca2|Clca3|gob-5|gob5	chloride channel calcium activated 1	1.87203	2.17172	1.53829	2.71226	2.37151	2.78523	1.61365	4.44473	0	1	1
CLCF1	CLCF1	56708	BSF-3|Bsf3|CLC|NNT-1	cardiotrophin-like cytokine factor 1	4.67939	4.93725	4.70821	4.74788	5.61944	5.33982	5.19861	32.7391	0.816654	0.172904	0.753784
CMKLR1	CMKLR1	14747	ChemR23|DEZ|Gpcr27|mcmklr1	chemokine-like receptor 1	3.19396	3.17172	3.27525	3.56026	3.78655	3.10716	3.19861	10.0397	0	1	1
CNTF	CNTF	12803	AI429687	ciliary neurotrophic factor	5.77892	5.43475	5.78622	5.51961	5.2784	5.03316	5.78357	45.7714	-0.274895	0.343461	0.799076
CPA3	CPA3	12873	MC-CPA	carboxypeptidase A3_ mast cell	1.87203	2.43475	5.12325	6.78265	3.24598	2.10716	3.02868	11.4201	0	1	1
CPA4	CPA4	71791	1110019K20Rik|AV009555	carboxypeptidase A4	1.87203	2.17172	0.953327	2.56026	1.78655	1.78523	2.61365	3.8994	0	1	1
CPT1C	CPT1C	78070	6530437J22Rik|9630004I06Rik	carnitine palmitoyltransferase 1c	2.19396	1.84979	2.53829	2.39033	2.5939	2.10716	2.35061	4.88767	0	1	1
CR2	CR2	100294660	CR2|Defcr-2|Defcr2|Defa2	defensin_ alpha_ 2	1.87203	2.17172	1.53829	2.71226	2.78655	1.78523	3.48812	5.0501	0	1	1
CREB3L2	CREB3L2	208647	BBF2H7|C530025K05Rik|SCIRR69	cAMP responsive element binding protein 3-like 2	5.26435	5.30922	5.70821	5.56026	5.76383	5.64321	5.81004	47.831	0.325152	0.344471	0.799076
CREB5	CREB5	231991	Crebpa|D430026C09Rik	cAMP responsive element binding protein 5	0.872034	1.84979	3.27525	1.71226	1.37151	2.37019	2.83604	4.11534	0	1	1
CREBBP	CREBBP	12914	AW558298|CBP|CBP/p300|KAT3A|p300/CBP	CREB binding protein	10.0984	9.95308	10.1056	9.75447	9.8364	9.84862	10.0287	986.703	-0.0770733	0.539585	0.885733
CRLF1	CRLF1	12931	CLF-1|CRLM3|NR6.1	cytokine receptor-like factor 1	1.457	1.43475	0.953327	1.71226	2.10847	1.78523	2.83604	3.37596	0	1	1
CRLF2	CRLF2	57914	CRLM2|Ly114|Tpte2|Tslpr	cytokine receptor-like factor 2	7.20295	7.00966	6.83597	7.24831	7.13528	7.25283	7.28607	140.919	0.161367	0.130077	0.753784
CRTAM	CRTAM	54698	-	cytotoxic and regulatory T cell molecule	1.457	2.17172	-0.0466735	1.71226	2.5939	0.785228	2.02868	2.8856	0	1	1
CSF1	CSF1	12977	C87615|Csfm|MCSF|op	colony stimulating factor 1 (macrophage)	7.02178	6.55023	7.20125	7.61433	6.93629	6.71597	7.6286	136.759	0.00267413	0.994119	0.996409
CSF1R	CSF1R	12978	AI323359|CD115|CSF-1R|Csfmr|Fim-2|Fms|M-CSF-R|M-CSFR	colony stimulating factor 1 receptor	1.87203	2.65714	1.95333	1.97529	1.37151	2.59258	2.35061	4.31798	0	1	1
CSF2	CSF2	12981	Csfgm|GMCSF|Gm-CSf|MGI-IGM	colony stimulating factor 2 (granulocyte-macrophage)	3.33147	2.43475	3.27525	2.19769	3.37151	2.59258	3.02868	7.41412	0	1	1
CSF3	CSF3	12985	Csfg|G-CSF|MGI-IG	colony stimulating factor 3 (granulocyte)	2.457	3.01971	3.12325	2.19769	1.78655	1.78523	2.02868	5.07211	0	1	1
CSF3R	CSF3R	12986	Cd114|Csfgr|G-CSF-R|G-CSFR	colony stimulating factor 3 receptor (granulocyte)	1.87203	1.43475	1.53829	1.39033	2.5939	1.78523	2.35061	3.61041	0	1	1
CTBP2	CTBP2	13017	AA407280|D7Ertd45e|Gtrgeo6|Ribeye	C-terminal binding protein 2	1.87203	3.30922	2.53829	0.975293	3.10847	2.59258	2.02868	5.08542	0	1	1
CTF1	CTF1	13019	CT-1	cardiotrophin 1	3.57247	3.01971	2.95333	2.39033	2.10847	3.24466	2.83604	7.33604	0	1	1
CTLA4	CTLA4	12477	Cd152|Ctla-4|Ly-56	cytotoxic T-lymphocyte-associated protein 4	9.19621	9.14441	9.1965	9.41131	9.52633	9.36643	9.73604	660.849	0.313864	0.343832	0.799076
CTSW	CTSW	13041	lymphopain	cathepsin W	8.10565	8.149	8.05661	8.16841	8.33729	8.38885	7.63601	278.255	0.0419723	0.89285	0.98851
CUL1	CUL1	26965	-	cullin 1	8.88046	8.80689	8.91911	8.68265	9.07887	9.00197	9.13459	487.487	0.251862	0.238073	0.799076
CUL2	CUL2	71745	1300003D18Rik|4932411N15Rik|AI327301|mKIAA4106	cullin 2	6.97007	6.96873	6.88406	6.93722	7.31793	7.34747	7.46331	139.776	0.464051	0.0281325	0.685614
CXCL1	CXCL1	14825	Fsp|Gro1|KC|Mgsa|N51|Scyb1|gro	chemokine (C-X-C motif) ligand 1	1.87203	2.43475	1.53829	2.39033	2.78655	2.37019	0.0286834	3.77705	0	1	1
CXCL11	CXCL11	56066	Cxc11|H174|I-tac|Ip9|Itac|Scyb11|Scyb9b|b-R1|betaR1	chemokine (C-X-C motif) ligand 11	2.87203	1.43475	2.53829	2.84976	1.78655	2.78523	2.83604	5.4386	0	1	1
CXCL2	CXCL2	20310	CINC-2a|GROb|Gro2|MIP-2|MIP-2a|Mgsa-b|Mip2|Scyb|Scyb2	chemokine (C-X-C motif) ligand 2	2.19396	2.17172	2.76068	2.39033	2.95647	2.59258	1.61365	5.21537	0	1	1
CXCL3	CXCL3	330122	Dcip1|Gm1960	chemokine (C-X-C motif) ligand 3	1.87203	2.65714	1.53829	1.39033	1.37151	2.10716	2.35061	3.72736	0	1	1
CXCL9	CXCL9	17329	BB139920|CMK|Mig|MuMIG|Scyb9|crg-10	chemokine (C-X-C motif) ligand 9	1.457	1.84979	3.76068	2.97529	2.95647	2.95515	3.19861	6.66286	0	1	1
CXCR3	CXCR3	12766	Cd183|Cmkar3	chemokine (C-X-C motif) receptor 3	8.38379	7.84414	8.4886	7.92949	8.34114	8.12062	8.66168	305.024	0.209659	0.385958	0.824621
CXCR6	CXCR6	80901	BB217514|BONZO|STRL33	chemokine (C-X-C motif) receptor 6	5.54446	5.82707	5.93061	6.1318	5.83094	5.85132	6.78357	63.3679	0.393976	0.412513	0.832733
CYLD	CYLD	74256	2010013M14Rik|2900009M21Rik|C130039D01Rik|CDMT|CYLD1|EAC|mKIAA0849	cylindromatosis (turban tumor syndrome)	9.18945	9.09771	9.2341	9.01786	9.26228	9.24261	9.29547	584.62	0.134271	0.192493	0.763287
CYP26A1	CYP26A1	13082	Cyp26|P450RA|P450RAI|RAH	cytochrome P450_ family 26_ subfamily a_ polypeptide 1	-0.127966	3.01971	2.27525	0.975293	2.37151	2.59258	2.61365	3.89063	0	1	1
CYP26C1	CYP26C1	546726	EG546726	cytochrome P450_ family 26_ subfamily c_ polypeptide 1	-0.127966	2.17172	2.53829	2.97529	2.78655	1.78523	2.35061	4.19459	0	1	1
CYP4A12A/B	CYP4A12A/B	NA	NA	NA	2.87203	2.43475	1.95333	1.39033	2.37151	2.95515	3.19861	5.47809	0	1	1
CYP4A31/32	CYP4A31/32	NA	NA	NA	2.67939	0.849787	1.95333	2.19769	2.37151	2.37019	3.19861	4.69622	0	1	1
CYP7A1	CYP7A1	13122	-	cytochrome P450_ family 7_ subfamily a_ polypeptide 1	1.457	1.43475	0.953327	1.71226	2.37151	1.37019	1.61365	2.9464	0	1	1
CYP8B1	CYP8B1	13124	-	cytochrome P450_ family 8_ subfamily b_ polypeptide 1	1.457	2.43475	3.41276	2.84976	2.37151	3.10716	3.61365	6.72489	0	1	1
DAPP1	DAPP1	26377	Bam32	dual adaptor for phosphotyrosine and 3-phosphoinositides 1	7.42662	7.18964	7.19173	7.44018	7.31793	7.47173	7.62114	166.555	0.170364	0.323173	0.799076
DCN	DCN	13179	DC|DSPG2|PG40|PGII|PGS2|SLRR1B	decorin	2.19396	3.55023	3.12325	3.19769	1.37151	3.10716	2.61365	6.66579	0	1	1
DCTN6	DCTN6	22428	AU044699|WS-3|p27	dynactin 6	8.35585	8.48641	8.25253	8.39315	8.75233	8.77675	8.49221	362.37	0.311533	0.229458	0.799076
DGKA	DGKA	13139	80kDa|AW146112|Dagk1	diacylglycerol kinase_ alpha	10.9198	10.9246	11.0401	11.017	11.2829	11.0701	11.0385	2108.29	0.159172	0.61965	0.916829
DGKZ	DGKZ	104418	E130307B02Rik|ENSMUSG00000075035|F730209L11Rik|mDGK[z]	diacylglycerol kinase zeta	9.89717	9.75668	10.0514	9.96398	10.0568	10.002	9.92955	989.859	0.0767203	0.647194	0.926083
DHRS3	DHRS3	20148	Rsdr1|retSDR1	dehydrogenase/reductase (SDR family) member 3	4.73002	3.75668	4.27525	4.24831	4.91583	4.24466	3.72912	19.3118	0	1	1
DIABLO	DIABLO	66593	0610041G12Rik|1700006L01Rik|AU040403|Smac	diablo homolog (Drosophila)	7.87203	7.7746	7.87219	7.76102	8.17025	7.96015	8.05105	242.702	0.249429	0.109033	0.753784
DLD	DLD	13382	-	dihydrolipoamide dehydrogenase	7.14816	7.34963	6.99772	7.18475	7.5939	7.33982	7.38624	156.037	0.284598	0.0233725	0.685614
DLL3	DLL3	13389	pu|pudgy	delta-like 3 (Drosophila)	2.87203	1.84979	0.953327	0.975293	0.786547	2.10716	2.83604	3.40723	0	1	1
DLL4	DLL4	54485	Delta4	delta-like 4 (Drosophila)	0.872034	2.17172	1.53829	1.39033	1.37151	2.10716	2.35061	3.21752	0	1	1
DNM1L	DNM1L	74006	6330417M19Rik|AI450666|Dlp1|Dnmlp1|Drp1|python	dynamin 1-like	7.76078	7.508	7.63983	7.48309	7.8364	7.83508	7.77688	206.706	0.221567	0.333191	0.799076
DNMT3A	DNMT3A	13435	MmuIIIA	DNA methyltransferase 3A	6.457	6.37335	6.70821	6.66645	6.71728	6.54012	6.33246	93.1914	-0.0110977	0.973753	0.995492
DNMT3L	DNMT3L	54427	D6Ertd14e|ecat7	DNA (cytosine-5-)-methyltransferase 3-like	3.04196	2.17172	3.53829	2.19769	3.37151	0.785228	3.02868	6.02401	0	1	1
DRAP1	DRAP1	66556	2310074H19Rik|NC2-alpha	Dr1 associated protein 1 (negative cofactor 2 alpha)	9.94618	9.86799	9.93917	9.87717	10.1219	10.0532	10.0088	1005.36	0.155132	0.111831	0.753784
DTX4	DTX4	207521	AI449438|BC044798|D930042H13|RNF155	deltex 4 homolog (Drosophila)	5.26435	5.09771	4.20125	5.19769	5.31011	4.91451	5.58327	33.8544	0.385594	0.227827	0.799076
DUSP1	DUSP1	19252	3CH134|MKP1|Ptpn16|U19515|erp|mkp-1	dual specificity phosphatase 1	9.15512	9.19186	9.40041	9.76102	8.99356	8.63385	8.83281	563.541	-0.576877	0.0134436	0.509674
DUSP9	DUSP9	75590	Dusp4|Mpk4|Pyst3	dual specificity phosphatase 9	2.67939	3.17172	3.53829	2.56026	3.87401	2.78523	3.19861	8.66594	0	1	1
DVL1	DVL1	13542	Dvl|mKIAA4029	dishevelled_ dsh homolog 1 (Drosophila)	5.2983	4.43475	4.34564	5.06276	5.80891	5.71597	5.72912	36.7418	1.12832	0.136033	0.753784
DYDC1	DYDC1	69496	1700029M23Rik	DPY30 domain containing 1	1.457	3.01971	3.12325	2.84976	3.24598	0.785228	2.35061	5.29454	0	1	1
E2F1	E2F1	13555	E2F-1|mKIAA4009	E2F transcription factor 1	2.67939	3.75668	3.86022	3.56026	4.17886	3.59258	4.11615	12.797	0	1	1
E2F2	E2F2	242705	E2F-2	E2F transcription factor 2	6.17581	5.95831	6.06185	6.03419	6.44476	6.61812	6.07308	73.2705	0.372152	0.166821	0.753784
E2F5	E2F5	13559	AU024671|E2F-5	E2F transcription factor 5	5.48674	5.40438	4.95333	5.49885	5.4304	5.07063	5.55225	40.5708	0.0275488	0.899109	0.98851
ECHS1	ECHS1	93747	C80529	enoyl Coenzyme A hydratase_ short chain_ 1_ mitochondrial	7.88326	7.83278	7.82369	7.66645	8.38646	8.34747	8.12144	257.565	0.502402	0.0984981	0.743014
EFNA1	EFNA1	13636	AI325262|B61|Efl1|Epl1|Eplg1|Lerk1	ephrin A1	2.19396	2.43475	2.27525	2.19769	2.5939	1.78523	2.83604	5.03145	0	1	1
EGF	EGF	13645	AI790464	epidermal growth factor	3.87203	1.84979	3.12325	2.56026	4.10847	3.59258	2.83604	8.7825	0	1	1
EGFR	EGFR	13649	9030024J15Rik|AI552599|Erbb|Errb1|Errp|Wa5|wa-2|wa2	epidermal growth factor receptor	2.67939	2.17172	3.27525	1.39033	2.10847	2.78523	2.35061	5.25769	0	1	1
EHHADH	EHHADH	74147	1300002P22Rik|HD|L-PBE|LBFP|LBP|MFP|MFP1|PBFE	enoyl-Coenzyme A_ hydratase/3-hydroxyacyl Coenzyme A dehydrogenase	5.9595	6.01971	5.97569	5.86606	5.93629	6.27708	5.98288	64.1092	0.129473	0.341131	0.799076
EIF4B	EIF4B	75705	2310046H11Rik|AL024095|C85189|Eif4a2	eukaryotic translation initiation factor 4B	10.0039	9.87907	9.94909	9.72013	9.86736	9.84997	9.69579	924.281	-0.0861566	0.577588	0.907851
ELOVL2	ELOVL2	54326	AI317360|Ssc2	elongation of very long chain fatty acids (FEN1/Elo2_ SUR4/Elo3_ yeast)-like 2	1.457	2.43475	-0.0466735	1.71226	2.78655	2.37019	3.02868	3.8994	0	1	1
ELOVL3	ELOVL3	12686	CIN-2|Cig30	elongation of very long chain fatty acids (FEN1/Elo2_ SUR4/Elo3_ yeast)-like 3	2.457	2.65714	2.95333	2.19769	1.78655	2.78523	2.02868	5.31243	0	1	1
ELOVL4	ELOVL4	83603	-	elongation of very long chain fatty acids (FEN1/Elo2_ SUR4/Elo3_ yeast)-like 4	2.87203	2.84979	1.53829	2.97529	2.37151	3.24466	3.19861	6.59537	0	1	1
ELOVL7	ELOVL7	74559	9130013K24Rik|AI840082	ELOVL family member 7_ elongation of long chain fatty acids (yeast)	-0.127966	2.65714	2.95333	2.97529	3.24598	1.78523	3.19861	5.21962	0	1	1
ENTPD1	ENTPD1	12495	2610206B08Rik|AA408691|Cd39|NTPDase-1	ectonucleoside triphosphate diphosphohydrolase 1	7.50139	7.1807	7.01942	7.15188	7.72906	7.06135	7.65074	160.652	0.301879	0.494422	0.850792
ENTPD2	ENTPD2	12496	Cd39l1|NTPDase2	ectonucleoside triphosphate diphosphohydrolase 2	1.87203	1.43475	1.95333	1.97529	1.78655	1.37019	0.0286834	2.80634	0	1	1
EOMES	EOMES	13813	C77258|TBR-2|Tbr2	eomesodermin homolog (Xenopus laevis)	3.19396	2.65714	3.76068	3.91389	3.37151	3.59258	3.61365	10.878	0	1	1
EYA1	EYA1	14048	bor	eyes absent 1 homolog (Drosophila)	3.457	2.43475	1.53829	3.19769	3.69344	3.24466	3.19861	7.81555	0	1	1
EYA4	EYA4	14051	B130023L16Rik	eyes absent 4 homolog (Drosophila)	3.04196	1.43475	1.95333	0.975293	2.78655	1.78523	1.02868	3.62497	0	1	1
FABP1	FABP1	14080	Fabpl|L-FABP	fatty acid binding protein 1_ liver	2.457	2.84979	1.95333	0.390331	1.37151	2.78523	2.02868	3.93551	0	1	1
FABP4	FABP4	11770	422/aP2|ALBP/Ap2|Ap2|Lbpl	fatty acid binding protein 4_ adipocyte	2.67939	1.43475	2.95333	2.19769	-0.213453	2.59258	2.02868	3.87254	0	1	1
FADD	FADD	14082	Mort1/FADD	Fas (TNFRSF6)-associated via death domain	5.75468	5.65714	5.56804	5.4127	5.95647	5.78523	5.11615	48.7456	0.0843922	0.757272	0.939067
FAS	FAS	14104	A630082H08Rik|FAS|Fasn	fatty acid synthase	6.65339	6.73243	6.89584	6.59	7.03447	6.89375	6.84886	111.97	0.219781	0.528572	0.878292
FASL	FASL	14103	APT1LG1|CD178|CD95-L|CD95L|Fas-L|Faslg|Tnfsf6|gld	Fas ligand (TNF superfamily_ member 6)	4.62692	4.17172	4.53829	4.94492	4.78655	4.17755	5.27661	25.0385	0.327575	0.558683	0.894391
FBLL1	FBLL1	237730	AI595406	fibrillarin-like 1	1.87203	2.17172	2.27525	2.39033	1.78655	-0.214772	2.35061	3.49316	0	1	1
FBP2	FBP2	14120	Fbp-1|Fbp1|Rae-30	fructose bisphosphatase 2	2.457	2.17172	1.95333	2.19769	2.95647	3.24466	3.19861	6.05055	0	1	1
FBXW4	FBXW4	30838	Dac|Fbw4|SHFM3|SHSF3|dactylin|dactylyn	F-box and WD-40 domain protein 4	6.8944	6.66997	6.91911	7.06276	7.06267	6.77391	6.86157	118.772	0.0160479	0.950138	0.98851
FCER1G	FCER1G	14127	AI573376|CD23|FcR-gamma|FcR[g]|FcRgamma|Fce1g|FcepsilonRI|Ly-50	Fc receptor_ IgE_ high affinity I_ gamma polypeptide	2.19396	1.43475	3.76068	4.19769	1.78655	1.78523	1.61365	5.26368	0	1	1
FCER2A	FCER2A	14128	CD23|Fce2|Fcer2|Ly-42	Fc receptor_ IgE_ low affinity II_ alpha polypeptide	2.87203	1.84979	2.76068	2.97529	3.69344	3.10716	2.35061	6.97061	0	1	1
FCGR1	FCGR1	14129	AI323638|AV092959|CD64|FcgammaRI|IGGHAFC	Fc receptor_ IgG_ high affinity I	1.87203	2.43475	3.12325	2.71226	3.37151	2.59258	1.61365	5.78146	0	1	1
FCGR2B	FCGR2B	14130	AI528646|CD32|F630109E10Rik|Fc[g]RII|FcgRII|Fcgr2|Fcgr2a|Fcr-2|Fcr-3|Ly-17|Ly-m20|LyM-1|Lym-1|fcRII	Fc receptor_ IgG_ low affinity IIb	2.457	1.84979	3.41276	4.14522	2.95647	3.24466	2.02868	7.31396	0	1	1
FCGR4	FCGR4	246256	4833442P21Rik|CD16-2|FcgRIV|FcgammaRIV|Fcgr3a|Fcrl3	Fc receptor_ IgG_ low affinity IV	2.19396	2.84979	3.12325	2.84976	2.10847	1.37019	3.02868	5.67038	0	1	1
FCRLB	FCRLB	435653	FREB-2|FREB2|FcRL2|Fcrlm2|Fcry|mFCRL2	Fc receptor-like B	0.872034	2.84979	1.95333	3.09077	2.37151	2.78523	2.83604	5.25649	0	1	1
FGA	FGA	14161	ENSMUSG00000059807|Fib	fibrinogen alpha chain	1.457	1.43475	2.53829	0.390331	2.5939	1.37019	1.61365	3.09149	0	1	1
FGF10	FGF10	14165	AEY17|BB213776|Fgf-10|Gsfaey17	fibroblast growth factor 10	1.457	1.43475	3.27525	2.39033	1.78655	2.95515	3.02868	5.03688	0	1	1
FGF15	FGF15	14170	FGF19	fibroblast growth factor 15	1.87203	2.65714	2.76068	1.97529	2.78655	2.37019	3.19861	5.72475	0	1	1
FGF18	FGF18	14172	D130055P09Rik|FGF-18	fibroblast growth factor 18	2.87203	2.17172	2.27525	1.71226	2.37151	1.37019	2.35061	4.47073	0	1	1
FGF2	FGF2	14173	Fgf-2|Fgfb|bFGF	fibroblast growth factor 2	2.87203	3.43475	3.12325	3.39033	3.5939	3.24466	3.02868	9.45506	0	1	1
FGF22	FGF22	67112	2210414E06Rik|FGF-22	fibroblast growth factor 22	2.87203	2.43475	-0.0466735	1.39033	2.78655	2.59258	2.61365	4.26306	0	1	1
FOS	FOS	14281	D12Rfj1|c-fos|cFos	FBJ osteosarcoma oncogene	9.09362	8.95831	9.33487	9.71451	8.42679	8.28507	8.00023	455.241	-1.07235	0.000192577	0.0837711
FOXO1	FOXO1	56458	AI876417|Afxh|FKHR|Fkhr1|Foxo1a	forkhead box O1	9.54269	9.37922	9.42703	9.49493	9.25007	9.31661	9.00023	650.045	-0.274433	0.0509095	0.685614
FOXO3	FOXO3	56484	1110048B16Rik|2010203A17Rik|C76856|FKHRL1|Fkhr2|Foxo3a	forkhead box O3	7.97532	7.89964	7.74774	7.90208	7.83094	7.53342	7.71518	222.956	-0.192636	0.121172	0.753784
FOXP3	FOXP3	20371	JM2|scurfin|sf	forkhead box P3	9.91779	9.82707	9.86472	9.79547	9.98622	9.83644	9.74807	925.239	0.0088878	0.985764	0.995492
FPR1	FPR1	14293	FPR|LXA4R|fMLF-R	formyl peptide receptor 1	2.19396	3.01971	1.95333	2.19769	1.37151	2.78523	2.83604	5.05174	0	1	1
FUT4	FUT4	14345	AI451562|CD15|FAL|FucT-IV|LeX|SSEA-1|Ssea1	fucosyltransferase 4	0.872034	1.43475	2.53829	2.56026	2.95647	2.37019	2.83604	4.67188	0	1	1
FYN	FYN	14360	AI448320|AW552119	Fyn proto-oncogene	10.3067	10.2051	10.5108	10.3114	10.4765	10.3777	10.4953	1335.68	0.113903	0.457575	0.84574
FZD2	FZD2	57265	AL033370|AW456835|Fz10|Fzd10|Mfz10|Mfz10a	frizzled homolog 2 (Drosophila)	3.19396	2.65714	2.27525	2.56026	2.37151	0.785228	2.61365	5.10178	0	1	1
FZD7	FZD7	14369	Fz7	frizzled homolog 7 (Drosophila)	3.04196	2.84979	3.12325	1.97529	2.37151	2.37019	3.19861	6.51774	0	1	1
GADD45A	GADD45A	13197	AA545191|Ddit1|GADD45	growth arrest and DNA-damage-inducible 45 alpha	5.11996	4.80398	5.56804	5.00504	5.1441	5.33982	4.78357	34.5165	-0.0255351	0.953206	0.98851
GAPDHS	GAPDHS	14447	Gapd-s|Gapds	glyceraldehyde-3-phosphate dehydrogenase_ spermatogenic	1.87203	2.65714	2.95333	0.390331	1.78655	2.10716	3.02868	4.32771	0	1	1
GATA3	GATA3	14462	Gata-3|jal	GATA binding protein 3	8.19846	7.96353	8.12825	8.27603	8.27036	8.10716	8.1835	286.232	0.0436824	0.765102	0.939067
GATA6	GATA6	14465	AA410133|GATA-6	GATA binding protein 6	2.19396	0.849787	-0.0466735	0.975293	1.78655	2.10716	2.83604	2.8856	0	1	1
GBP2	GBP2	14469	-	guanylate binding protein 2	8.35585	8.29687	8.47296	7.97905	8.33344	8.5029	8.70816	332.789	0.244922	0.115997	0.753784
GBP2B	GBP2B	14468	Gbp-1|Gbp1|Mag-1|Mpa-1|Mpa1	guanylate binding protein 2b	5.65339	5.60467	6.18215	5.22322	5.89507	5.21149	5.93557	50.9929	0.0212165	0.942246	0.98851
GCKR	GCKR	399510	4432415E19Rik|GCKR|KHS|MAPKKKK5|Map4k5	mitogen-activated protein kinase kinase kinase kinase 5	3.19396	3.01971	2.95333	2.71226	3.37151	2.95515	3.35061	8.45324	0	1	1
GDF6	GDF6	242316	BMP-13|BMP13|GDF16	growth differentiation factor 6	1.457	2.17172	2.95333	2.56026	1.37151	3.10716	3.02868	5.20003	0	1	1
GH	GH	14599	Gh1	growth hormone	1.87203	1.43475	2.53829	2.19769	2.78655	2.10716	1.61365	4.22393	0	1	1
GHR	GHR	14600	GHBP|GHR/BP	growth hormone receptor	1.87203	1.84979	2.53829	1.39033	3.69344	2.37019	2.35061	4.90738	0	1	1
GK	GK	14933	D930012N15Rik|Gyk	glycerol kinase	4.11996	4.37335	4.12325	4.09077	4.83094	4.82962	3.83604	19.9021	0.628031	0.0816348	0.685614
GLS	GLS	14660	6330442B14|AI314027|B230365M23Rik	glutaminase	9.63192	9.53278	9.59357	9.47647	9.84318	9.82552	9.84086	819.022	0.279559	0.0473373	0.685614
GLS2	GLS2	216456	A330074B06Rik|AI195532|GA|GLS|Lga	glutaminase 2 (liver_ mitochondrial)	-0.127966	0.849787	0.953327	1.39033	3.24598	3.24466	2.35061	3.25117	0	1	1
GLUD1	GLUD1	14661	AI118167|Gdh-X|Glud|Gludl	glutamate dehydrogenase 1	9.44568	9.45897	9.48276	9.49231	9.62575	9.77107	9.53846	747.018	0.177317	0.0142797	0.509674
GNAS	GNAS	14683	5530400H20Rik|A930027G11Rik|C130027O20Rik|GPSA|GSP|Galphas|Gnas1|Gnasxl|Gs-alpha|Gsa|Nesp|Nesp55|Nespl|Oed-Sml|Oedsml|P1|P2|P3|PHP1A|PHP1B|POH|SCG6	GNAS (guanine nucleotide binding protein_ alpha stimulating) complex locus	9.27718	9.23349	9.39627	9.31514	9.33922	9.3127	9.36853	639.306	0.0343357	0.804549	0.951732
GNG12	GNG12	14701	2010305F15Rik|AA536815|AI115529|AI314170|AI842738	guanine nucleotide binding protein (G protein)_ gamma 12	6.48674	6.11657	6.25711	6.2607	6.34114	6.45765	6.36853	80.2773	0.124637	0.256284	0.799076
GOT2	GOT2	14719	AL022787|FABP-pm|Got-2|mAspAT	glutamatic-oxaloacetic transaminase 2_ mitochondrial	4.67939	5.17172	4.90752	5.22322	4.996	5.21149	5.27661	33.511	0.234295	0.368216	0.816149
GRAP2	GRAP2	17444	GRAP-2|GRB2L|GRBLG|GRID|Gads|GrbX|Grf40|GrpL|Mona|P38	GRB2-related adaptor protein 2	8.54799	8.49725	8.57904	8.41824	8.78373	8.62443	8.29547	370.971	0.0720515	0.762989	0.939067
GRB10	GRB10	14783	5730571D09Rik|AI325020|Meg1|mKIAA0207	growth factor receptor bound protein 10	0.872034	2.17172	2.53829	1.39033	2.5939	2.10716	2.35061	4.00953	0	1	1
GRB2	GRB2	14784	AA408164|Ash	growth factor receptor bound protein 2	8.93543	8.71397	8.94485	8.88218	8.85801	9.00682	8.87417	473.729	0.0454711	0.602048	0.907851
GREM2	GREM2	23893	Gremlin2|Prdc	gremlin 2 homolog_ cysteine knot superfamily (Xenopus laevis)	0.872034	2.84979	2.27525	2.84976	3.24598	3.37019	2.83604	6.12262	0	1	1
GSK3B	GSK3B	56637	7330414F15Rik|8430431H08Rik|C86142|GSK-3|GSK-3beta|GSK3	glycogen synthase kinase 3 beta	7.84358	7.55023	7.94201	7.83327	7.88458	7.72774	7.67254	219.661	-0.0360693	0.843242	0.967837
GYS2	GYS2	232493	BC021322|LGS	glycogen synthase 2	1.457	0.849787	3.12325	2.39033	3.10847	2.10716	3.61365	5.20003	0	1	1
GZMA	GZMA	14938	AW494114|Ctla-3|Ctla3|Hf|SE1|TSP-1|TSP1	granzyme A	2.457	1.84979	4.27525	4.24831	2.10847	3.10716	3.83604	8.73013	-1.07039	0.460783	0.84574
GZMB	GZMB	14939	AI553453|CCP-1/C11|CCP1|Ctla-1|Ctla1|GZB	granzyme B	2.67939	3.17172	3.76068	3.91389	3.87401	2.78523	3.83604	10.7896	0	1	1
GZMC	GZMC	14940	AI323531|CCP2|Ctla-5|Ctla5	granzyme C	3.457	4.17172	3.95333	4.09077	4.54143	4.48567	4.421	17.8782	0	1	1
GZMD	GZMD	14941	CCP5|Ctla-5|Ctla5	granzyme D	3.33147	3.17172	3.53829	1.71226	2.10847	2.37019	3.48812	7.04801	0	1	1
GZME	GZME	14942	CCP3|Ctla-6|Ctla6|MCSP-2	granzyme E	2.67939	3.30922	2.27525	2.71226	3.10847	2.59258	2.83604	6.90481	0	1	1
GZMF	GZMF	14943	CCP4|Ctla-7|Ctla7|MCSP-3	granzyme F	1.457	-0.150213	1.53829	1.39033	1.78655	1.78523	1.02868	2.39872	0	1	1
GZMG	GZMG	14944	Ctla-7|Ctla7	granzyme G	2.67939	2.65714	0.953327	3.29722	3.37151	2.10716	2.02868	5.43418	0	1	1
GZMK	GZMK	14945	-	granzyme K	1.457	2.65714	2.53829	2.39033	2.10847	2.37019	2.02868	4.6636	0	1	1
GZMM	GZMM	16904	Lmet1|MMET-1	granzyme M (lymphocyte met-ase 1)	1.87203	3.01971	2.76068	1.97529	2.95647	2.59258	1.61365	5.27303	0	1	1
GZMN	GZMN	245839	GrN	granzyme N	1.87203	1.84979	2.27525	1.39033	2.10847	2.59258	2.02868	4.04667	0	1	1
H2-AA	H2-AA	14960	Aalpha|H-2Aa|H2Aa|I-Aalpha|IAalpha|Ia-1|Ia1	histocompatibility 2_ class II antigen A_ alpha	3.457	3.84979	5.81131	7.30919	5.996	5.27708	4.67254	36.6599	-0.557995	0.70121	0.935043
H2-AB1	H2-AB1	14961	AI845868|Abeta|H-2Ab|H2-Ab|I-Abeta|IAb|Ia-2|Ia2|Rmcs1	histocompatibility 2_ class II antigen A_ beta 1	3.57247	1.43475	5.04079	6.18475	5.03447	4.59258	3.93557	19.113	-0.527247	0.711328	0.935043
H2-D1	H2-D1	14964	H-2D|H2-D	histocompatibility 2_ D region locus 1	12.5278	12.4303	12.4867	12.4939	12.6029	12.5033	12.562	5854.29	0.0715745	0.397028	0.832733
H2-DMA	H2-DMA	14998	H-2Ma|H2-Ma	histocompatibility 2_ class II_ locus DMa	8.09604	7.65714	7.87219	7.80396	7.78655	7.63072	7.85523	225.119	-0.107528	0.784132	0.951066
H2-DMB1	H2-DMB1	14999	AI385589|H-2Mb1|H2-Mb1	histocompatibility 2_ class II_ locus Mb1	3.33147	2.43475	3.86022	2.56026	2.37151	3.10716	4.11615	8.64366	0	1	1
H2-DMB2	H2-DMB2	15000	H-2Mb2|H2-Mb2	histocompatibility 2_ class II_ locus Mb2	3.87203	1.43475	4.12325	4.67573	4.10847	3.48567	4.27661	13.0949	0	1	1
H2-EB1	H2-EB1	14969	Eb|H-2Eb|H2Eb|Ia-4|Ia4	histocompatibility 2_ class II antigen E beta	3.57247	3.17172	3.41276	4.78265	3.37151	3.48567	3.48812	12.2281	0	1	1
H2-K1	H2-K1	14972	H-2K|H-2K(d)|H2-K|K-f	histocompatibility 2_ K1_ K region	13.3345	13.2363	13.2879	13.2394	13.3081	13.2554	13.33	9978	0.0230796	0.849305	0.969679
H2-M3	H2-M3	14991	H-2M3|Hmt|M3a|MuprM3|MuprM301|MuprM302|R4B2	histocompatibility 2_ M region locus 3	7.69858	7.81557	7.50022	7.643	7.87401	7.72774	7.79687	211.173	0.136502	0.637643	0.926083
H2-OB	H2-OB	15002	A-beta-2|A-beta2|H-2Ab|H-2I|H-2Ob|H2-Ab|H2-Ab2|H2-IAb2|Ob	histocompatibility 2_ O region beta locus	8.41119	8.53979	8.37539	8.52988	8.71432	8.52669	8.67974	372.107	0.18045	0.652877	0.931152
H2-PA	H2-PA	15003	H2-Pa-ps	histocompatibility 2_ P region alpha locus	3.04196	1.43475	1.95333	1.71226	2.37151	2.95515	3.19861	5.20927	0	1	1
H2-Q1	H2-Q1	15006	H-2Q1|Q1|Q1b|Q1d|Q1k|Qa-1|Qa1|Qed-1	histocompatibility 2_ Q region locus 1	1.457	2.17172	2.76068	2.19769	3.10847	2.10716	3.83604	5.73511	0	1	1
H2-Q10	H2-Q10	15007	H-2Q10|Q10|Qa10	histocompatibility 2_ Q region locus 10	2.87203	2.17172	3.27525	3.56026	3.78655	3.37019	4.83604	10.6316	0	1	1
H2-Q2	H2-Q2	15013	BE136769|ENSMUSG00000079507|Gm11132|H-2Q2|gs14-2	histocompatibility 2_ Q region locus 2	2.87203	3.65714	2.76068	3.56026	3.48699	2.95515	3.48812	9.54231	0	1	1
H2-T23	H2-T23	15040	37b|37c|H-2T23|H2-Qa1|Qa-1|Qa-1(b)|Qa1|Qed-1|T18c|T18c(37)|T23b|T23d	histocompatibility 2_ T region locus 23	7.80867	7.76268	7.89584	8.14855	7.93121	7.85669	7.85523	237.886	-0.0275203	0.883012	0.98851
HADHB	HADHB	231086	4930479F15Rik|Mtpb|TP-beta	hydroxyacyl-Coenzyme A dehydrogenase/3-ketoacyl-Coenzyme A thiolase/enoyl-Coenzyme A hydratase (trifunctional protein)_ beta subunit	9.58456	9.54153	9.51366	9.31959	9.65073	9.73505	9.66531	761.616	0.196108	0.0415018	0.685614
HAVCR2	HAVCR2	171285	TIM-3|Tim3|Timd3	hepatitis A virus cellular receptor 2	3.33147	2.17172	2.27525	2.97529	2.10847	3.48567	3.19861	6.92759	0	1	1
HCST	HCST	23900	DAP10|KAP10	hematopoietic cell signal transducer	7.93812	7.70154	7.63281	7.8166	8.06732	7.97505	7.98288	234.505	0.241923	0.45078	0.837989
HDAC7	HDAC7	56233	5830434K02Rik|HD7|HD7a|Hdac7a|mFLJ00062	histone deacetylase 7	6.86072	6.81557	7.00861	6.93722	7.38646	7.11614	6.53648	123.777	0.164108	0.582549	0.907851
HDAC9	HDAC9	79221	AV022454|D030072B18Rik|HD7B|HD9|HDRP|Hdac7b|Mitr|mKIAA0744	histone deacetylase 9	3.457	4.43475	4.20125	3.47779	4.87401	4.24466	4.19861	17.4707	0	1	1
HDC	HDC	15186	AW108189|Hdc-a|Hdc-c|Hdc-e|Hdc-s	histidine decarboxylase	2.19396	1.84979	3.41276	4.71226	0.786547	1.78523	2.35061	5.43241	0	1	1
HECW2	HECW2	329152	A730039N16Rik|D030049F17Rik|Gm971|Nedl2|mKIAA1301	HECT_ C2 and WW domain containing E3 ubiquitin protein ligase 2	2.457	2.17172	2.95333	2.56026	2.10847	3.37019	3.48812	6.63395	0	1	1
HEY1	HEY1	15213	AI316788|AI414254|CHF2|HRT1|Herp2|Hesr1|bHLHb31|hesr-1	hairy/enhancer-of-split related with YRPW motif 1	3.77892	4.09771	4.04079	3.78265	3.5939	4.10716	4.27661	15.4975	0	1	1
HEY2	HEY2	15214	CHF1|Herp1|Hrt2|bHLHb32|hesr2	hairy/enhancer-of-split related with YRPW motif 2	1.87203	3.30922	3.76068	2.19769	3.48699	3.24466	2.61365	7.60219	0	1	1
HGF	HGF	15234	C230052L06Rik|HGF/SF|NK1|NK2|SF|SF/HGF	hepatocyte growth factor	5.19396	5.05924	5.90752	6.27297	5.34114	5.14278	5.27661	43.9051	-0.522227	0.16923	0.753784
HIPK1	HIPK1	15257	1110062K04Rik|Myak	homeodomain interacting protein kinase 1	8.96743	8.64095	8.87517	8.6711	8.64453	8.75389	8.81004	435.388	-0.0569245	0.678306	0.935043
HMGB1	HMGB1	15289	HMG-1|Hmg1|SBP-1|p30	high mobility group box 1	9.96082	9.91588	10.0301	10.0628	10.3081	10.2811	10.2599	1110.48	0.292842	0.0152316	0.509674
HNF1A	HNF1A	21405	AI323641|HNF1|HNF1-alpha|HNF1[a]|Hnf-1|Hnf1alpha|LFB1|Tcf-1|Tcf1	HNF1 homeobox A	2.19396	2.17172	3.12325	1.71226	2.5939	0.785228	2.83604	4.60224	0	1	1
HRAS	HRAS	15461	H-ras|Ha-ras|Harvey-ras|Hras-1|Hras1|Kras2|c-H-ras|c-Ha-ras|c-rasHa|ras	Harvey rat sarcoma virus oncogene	7.41893	7.22483	7.07227	7.30322	7.44476	7.46471	7.38624	160.977	0.182747	0.440775	0.833426
HSD11B1	HSD11B1	15483	-	hydroxysteroid 11-beta dehydrogenase 1	8.43428	8.32552	8.21542	8.12504	8.45543	8.58613	8.243	324.188	0.158401	0.434982	0.833426
HSPA5	HSPA5	14828	AL022860|AU019543|Bip|D2Wsu141e|D2Wsu17e|Grp78|Hsce70|SEZ-7|Sez7|baffled|mBiP	heat shock protein 5	10.9006	10.7908	10.9826	10.7291	10.8506	10.7789	11.0081	1862.42	0.0287336	0.791462	0.951066
ICAM1	ICAM1	15894	CD54|Icam-1|Ly-47|MALA-2	intercellular adhesion molecule 1	5.22959	5.2421	5.20125	5.67573	5.95647	5.78523	5.93557	47.6742	0.642003	0.0370133	0.685614
ICOS	ICOS	54167	AILIM|CCLP|CRP-1|H4|Ly115	inducible T cell co-stimulator	9.43237	9.05924	9.63456	8.96587	9.49735	9.65713	10.1695	718.083	0.510244	0.144398	0.753784
ICOSL	ICOSL	50723	AU044799|B7-H2|B7RP-1|B7h|BG071784|GI50|GL50|GL50-B|ICOS-L|Icoslg|LICOS|Ly115l|mKIAA0653	icos ligand	5.19396	5.20734	5.16278	5.43472	5.54143	5.59258	6.13721	44.2359	0.629162	0.338327	0.799076
ID2	ID2	15902	AI255428|C78922|Idb2|bHLHb26	inhibitor of DNA binding 2	7.71124	7.41203	7.99772	8.01969	7.82547	7.65559	8.26709	229.327	0.138965	0.689905	0.935043
IDO1	IDO1	15930	Ido|Indo	indoleamine 2_3-dioxygenase 1	3.04196	3.30922	2.53829	3.63826	3.87401	3.78523	3.02868	9.96259	0	1	1
IDO2	IDO2	209176	AI265623|C230043N17Rik|Ido-2|Indol1	indoleamine 2_3-dioxygenase 2	3.04196	0.849787	2.53829	1.39033	2.10847	2.59258	2.61365	4.47582	0	1	1
IFIT1	IFIT1	15957	ISG56|Ifi56|P56	interferon-induced protein with tetratricopeptide repeats 1	7.01159	6.97907	6.53829	6.73018	6.81997	7.68609	7.33246	129.244	0.519296	0.0364132	0.685614
IFIT3/3B	IFIT3/3B	NA	NA	NA	7.43428	7.65069	6.44518	7.26685	7.15287	7.71597	7.53648	159.191	0.234629	0.412827	0.832733
IFNA1	IFNA1	15962	Ifa1	interferon alpha 1	2.457	2.84979	2.53829	1.71226	2.5939	1.78523	2.83604	5.26368	0	1	1
IFNG	IFNG	15978	IFN-g|Ifg	interferon gamma	4.3956	4.65714	4.34564	4.88218	4.95647	4.42908	4.83604	24.988	0.258312	0.549582	0.889307
IFNK	IFNK	387510	-	interferon kappa	1.457	1.84979	2.76068	2.39033	2.78655	2.59258	2.35061	4.96745	0	1	1
IGHA	IGHA	238447	IgA|Igh-2	immunoglobulin heavy constant alpha	4.51589	3.55023	4.20125	5.29722	4.17886	3.87269	3.93557	18.6574	-0.777608	0.422138	0.832733
IGHG	IGHG	380794	AU044919|IGHG2A	Immunoglobulin heavy chain (gamma polypeptide)	-0.127966	1.43475	2.53829	3.29722	2.5939	1.37019	3.48812	4.24254	0	1	1
IGHM	IGHM	16019	AI326478|Igh-6|Igh-M|Igh6|Igm|muH	immunoglobulin heavy constant mu	11.4844	11.386	11.6701	11.5212	11.7305	11.4839	11.8588	3084.3	0.180688	0.644131	0.926083
IGHV3	IGHV3	NA	NA	NA	3.19396	3.65714	2.95333	3.56026	3.48699	3.69212	3.35061	10.6552	0	1	1
IGKC	IGKC	16071	Igk-C	immunoglobulin kappa constant	7.457	4.93725	8.53076	8.87415	8.13528	7.59258	8.93858	219.914	0.307686	0.743005	0.939067
IGLC1	IGLC1	110785	Clambda1|Igl-C1	immunoglobulin lambda constant 1	5.26435	3.43475	4.27525	5.71226	4.95647	4.64321	5.45495	28.25	0.195256	0.835459	0.966555
IKZF1	IKZF1	22778	5832432G11Rik|Ikaros|LyF-1|Zfpn1a1|Znfn1a1|hlk-1|mKIAA4227	IKAROS family zinc finger 1	10.3035	10.1615	10.1929	10.2311	10.0592	10.1646	9.93407	1135.86	-0.170381	0.144504	0.753784
IL10	IL10	16153	CSIF|Il-10	interleukin 10	4.9595	4.80398	4.99772	5.17169	4.03447	3.95515	5.11615	26.3514	0	1	1
IL10RA	IL10RA	16154	AW553859|CDw210|CDw210a|Il10r|mIL-10R	interleukin 10 receptor_ alpha	7.3956	7.31739	7.45317	7.61433	7.69344	7.49947	7.9052	187.935	0.270421	0.418904	0.832733
IL10RB	IL10RB	16155	6620401D04Rik|AI528744|CRF2-4|Crfb4|D16H21S58|D21S58h|IL-10R2|Il10r2	interleukin 10 receptor_ beta	8.60674	8.43099	8.4808	8.49885	8.66613	8.57313	8.63231	376.255	0.122155	0.401508	0.832733
IL11	IL11	16156	IL-11	interleukin 11	1.457	2.84979	2.27525	2.19769	3.37151	2.78523	3.02868	5.9235	0	1	1
IL11RA1/2	IL11RA1/2	NA	NA	NA	2.19396	0.849787	-0.0466735	2.56026	3.78655	3.48567	3.61365	5.09481	0	1	1
IL12A	IL12A	16159	IL-12p35|Il-12a|Ll12a|p35	interleukin 12a	1.87203	2.17172	1.95333	1.97529	2.10847	0.785228	0.0286834	2.94118	0	1	1
IL12B	IL12B	16160	Il-12b|Il-12p40|Il12p40|p40	interleukin 12b	2.67939	2.17172	2.76068	1.71226	1.78655	0.785228	2.83604	4.30064	0	1	1
IL12RB1	IL12RB1	16161	CD212|IL-12R[b]	interleukin 12 receptor_ beta 1	6.06186	5.70777	6.06185	5.83327	6.58096	6.37019	6.31409	70.1736	0.566814	0.175682	0.753784
IL13	IL13	16163	Il-13	interleukin 13	2.19396	2.17172	2.95333	1.97529	2.95647	2.10716	3.02868	5.59369	0	1	1
IL13RA1	IL13RA1	16164	AI882074|CD213a1|IL-13R-alpha-1|IL-13r[a]|Il13ra|NR4	interleukin 13 receptor_ alpha 1	1.87203	2.65714	4.04079	3.56026	3.78655	2.37019	3.61365	8.74621	0	1	1
IL15	IL15	16168	AI503618|IL-15	interleukin 15	2.19396	0.849787	3.65377	3.29722	3.95647	3.10716	2.02868	6.6195	0	1	1
IL16	IL16	16170	mKIAA4048	interleukin 16	10.4664	10.4005	10.4004	10.3292	10.5153	10.3944	10.5285	1382.95	0.0813883	0.603675	0.907851
IL17A	IL17A	16171	Ctla-8|Ctla8|IL-17|IL-17A|Il17	interleukin 17A	2.457	2.17172	1.95333	1.71226	2.10847	1.78523	2.35061	4.21913	0	1	1
IL18	IL18	16173	Igif|Il-18	interleukin 18	3.33147	2.84979	2.27525	2.97529	3.78655	3.37019	3.61365	9.01133	0	1	1
IL1A	IL1A	16175	Il-1a	interleukin 1 alpha	-0.127966	-0.150213	-0.0466735	1.39033	2.37151	2.78523	2.83604	2.45213	0	1	1
IL1B	IL1B	16176	IL-1beta|Il-1b	interleukin 1 beta	0.872034	2.17172	1.95333	3.29722	2.10847	2.37019	1.61365	4.1561	0	1	1
IL1F9	IL1F9	215257	Il36g	interleukin 1 family_ member 9	-0.127966	0.849787	1.95333	1.97529	1.78655	-0.214772	2.02868	2.26373	0	1	1
IL1R1	IL1R1	16177	CD121a|CD121b|IL-1R1|IL-iR|Il1r-1	interleukin 1 receptor_ type I	3.04196	2.84979	0.953327	1.97529	2.37151	3.24466	3.02868	5.6374	0	1	1
IL1R2	IL1R2	16178	CD121b|Il1r-2	interleukin 1 receptor_ type II	6.81455	5.87216	7.09288	6.14522	6.75233	6.9849	7.57558	107.503	0.625604	0.170133	0.753784
IL1RAPL1	IL1RAPL1	331461	6330532G10Rik|C030039N24|IL1R8|IL1RAPL|MRX34|OPHN4|TIGIRR-2	interleukin 1 receptor accessory protein-like 1	2.87203	3.01971	2.53829	2.56026	2.95647	2.37019	2.83604	6.66286	0	1	1
IL1RL1	IL1RL1	17082	DER4|Fit-1|Ly84|ST2L|St2|St2-rs1|T1|T1/ST2	interleukin 1 receptor-like 1	5.00132	3.84979	5.08261	5.8166	5.1441	5.27708	5.81004	35.2663	0	1	1
IL1RL2	IL1RL2	107527	AI481289|AW551444|IL-1Rrp2	interleukin 1 receptor-like 2	2.87203	1.84979	1.95333	2.71226	3.24598	3.48567	3.02868	6.65939	1.41504	0.147043	0.753784
IL1RN	IL1RN	16181	F630041P17Rik|IL-1ra	interleukin 1 receptor antagonist	3.9595	2.65714	2.27525	3.19769	3.24598	3.37019	3.19861	8.74946	0	1	1
IL2	IL2	16183	Il-2	interleukin 2	2.19396	1.84979	2.95333	2.19769	3.10847	2.10716	2.02868	5.09273	0	1	1
IL21	IL21	60505	IL-21	interleukin 21	2.457	3.30922	2.53829	2.56026	1.37151	2.59258	3.72912	6.28163	0	1	1
IL21R	IL21R	60504	NILR	interleukin 21 receptor	9.03191	8.85541	9.00318	8.93336	9.18101	8.86204	9.1528	513	0.116835	0.484107	0.850792
IL24	IL24	93672	FISP|Mda-7|Mda7|St16	interleukin 24	1.87203	2.65714	2.53829	1.39033	1.37151	0.785228	2.83604	3.78819	0	1	1
IL27RA	IL27RA	50931	CRL1|IL-27R|Tccr|WSX-1|Wsx1|zcytor1	interleukin 27 receptor_ alpha	6.97007	7.06896	6.99772	7.02696	7.25415	7.02363	7.05105	133.073	0.104108	0.589309	0.907851
IL2RA	IL2RA	16184	CD25|Il2r|Ly-43	interleukin 2 receptor_ alpha chain	11.6067	11.4828	11.5113	11.3826	11.7703	11.8093	11.5004	3062.45	0.202197	0.562089	0.895637
IL3	IL3	16187	BPA|Csfmu|HCGF|Il-3|MCGF|PSF	interleukin 3	1.457	1.84979	1.95333	2.39033	-0.213453	2.59258	1.02868	2.98918	0	1	1
IL31	IL31	76399	1700013B14Rik	interleukin 31	2.19396	3.01971	2.76068	3.19769	3.24598	2.37019	2.02868	6.44476	0	1	1
IL31RA	IL31RA	218624	CRL3|GLM-R|GPL|Glmr|NR10	interleukin 31 receptor A	0.872034	0.849787	-0.0466735	0.390331	2.5939	1.78523	2.02868	2.31413	0	1	1
IL4	IL4	16189	BSF-1|Il-4	interleukin 4	1.87203	2.17172	2.53829	2.19769	1.78655	3.10716	3.83604	5.66216	0	1	1
IL5	IL5	16191	Il-5	interleukin 5	2.19396	3.01971	2.95333	2.19769	2.5939	1.78523	2.83604	5.70176	0	1	1
IL6	IL6	16193	Il-6	interleukin 6	1.457	3.01971	2.76068	3.78265	2.10847	1.78523	1.61365	5.13746	0	1	1
IL6RA	IL6RA	16194	CD126|IL-6R|IL-6R-alpha|IL-6RA|Il6r	interleukin 6 receptor_ alpha	9.65175	9.66036	9.70821	9.72795	9.7809	9.81865	9.44864	823.264	0.00499152	0.979196	0.995492
IL6ST	IL6ST	16195	5133400A03Rik|AA389424|BB405851|CD130|D13Ertd699e|gp130	interleukin 6 signal transducer	7.51589	7.08819	7.53076	7.30322	7.53474	7.40728	7.57558	171.52	0.143344	0.55076	0.889307
IL7	IL7	16196	A630026I06Rik|Il-7|hlb368	interleukin 7	3.33147	1.43475	3.41276	2.97529	3.24598	2.95515	3.72912	8.06724	0	1	1
IL7R	IL7R	16197	CD127|IL-7Ralpha	interleukin 7 receptor	7.8944	7.89418	8.63632	9.21051	8.89246	8.53006	9.37298	396.998	0.464348	0.193015	0.763287
IL9	IL9	16198	Il-9|P40	interleukin 9	-0.127966	0.849787	2.27525	0.390331	2.10847	2.59258	1.61365	2.61356	0	1	1
IL9R	IL9R	16199	-	interleukin 9 receptor	3.57247	3.55023	4.12325	4.63826	5.07195	4.95515	5.55225	22.5459	1.6749	0.0134724	0.509674
INPP5D	INPP5D	16331	SHIP|SHIP-1|SHIP1|SIP-145|p150Ship|s-SHIP	inositol polyphosphate-5-phosphatase D	7.52309	7.41964	7.52318	7.56026	7.34114	7.16893	7.38624	170.958	-0.212806	0.180979	0.753784
INPPL1	INPPL1	16332	51C|SHIP2	inositol polyphosphate phosphatase-like 1	5.42662	5.20734	5.44518	5.06276	5.40126	5.33982	5.67254	41.2143	0.247928	0.662565	0.935043
INS1	INS1	16333	Ins-1|Ins2-rs1	insulin I	0.872034	1.43475	2.53829	0.975293	1.78655	0.785228	2.61365	2.97369	0	1	1
IRAK3	IRAK3	73914	4833428C18Rik|AI563835|IRAK-M	interleukin-1 receptor-associated kinase 3	5.22959	4.37335	5.37959	5.49885	5.21281	5.17755	5.421	36.37	0.129635	0.717941	0.935043
IRAK4	IRAK4	266632	8430405M07Rik|9330209D03Rik|IRAK-4|NY-REN-64	interleukin-1 receptor-associated kinase 4	7.49409	7.13519	7.18215	7.26685	7.4086	7.23644	7.66531	162.155	0.179999	0.316434	0.799076
IRF2	IRF2	16363	9830146E22Rik|AI646973|Irf-2	interferon regulatory factor 2	9.93003	9.81557	9.89437	9.68839	9.75665	9.76251	9.7549	891.658	-0.074217	0.418492	0.832733
IRF4	IRF4	16364	AI385587|IRF-4|LSIRF|Spip	interferon regulatory factor 4	5.80277	5.73243	6.14315	5.92949	6.26228	6.33982	6.05105	65.6755	0.345664	0.0884888	0.715296
IRF8	IRF8	15900	AI893568|ICSBP|IRF-8|Icsbp1|Myls	interferon regulatory factor 8	5.51589	4.97907	5.31088	5.69411	5.66919	5.42908	5.421	43.1509	0.143735	0.860998	0.97535
IRS1	IRS1	16367	G972R|IRS-1	insulin receptor substrate 1	1.457	0.849787	2.53829	1.39033	2.10847	2.59258	0.0286834	2.96175	0	1	1
ITCH	ITCH	16396	6720481N21Rik|8030492O04Rik|A130065M08|AIP4|C230047C07Rik	itchy_ E3 ubiquitin protein ligase	9.07905	8.88321	9.14562	9.01421	9.05567	9.07985	8.99447	524.941	0.0104216	0.941492	0.98851
ITGA10	ITGA10	213119	A630048L14	integrin_ alpha 10	3.57247	2.84979	2.76068	3.29722	4.03447	3.37019	3.83604	10.4737	0	1	1
ITGA6	ITGA6	16403	5033401O05Rik|AI115430|Cd49f|VLA-6	integrin alpha 6	9.99486	9.9752	9.90461	9.77619	9.98622	10.0044	9.7919	968.128	0.0165908	0.925232	0.98851
ITGAE	ITGAE	16407	A530055J10|CD103|aM290|alpha-E1|alpha-M290	integrin alpha E_ epithelial-associated	8.59655	8.25067	8.68465	8.57521	8.69043	8.19462	8.6286	366.392	-0.0132724	0.99156	0.99614
ITGAL	ITGAL	16408	(p180)|Cd11a|LFA-1|LFA-1A|Ly-15|Ly-21	integrin alpha L	10.588	10.3928	10.6676	10.3833	10.5744	10.4237	10.6332	1471.72	0.036321	0.758945	0.939067
ITGAV	ITGAV	16410	1110004F14Rik|2610028E01Rik|CD51|D430040G12Rik	integrin alpha V	7.11044	6.6442	7.24795	6.80818	7.05333	7.07063	7.35061	131.668	0.205774	0.375241	0.816149
ITGAX	ITGAX	16411	AI449405|Cd11c|Cr4|N418	integrin alpha X	1.457	1.43475	2.27525	0.975293	2.37151	2.10716	1.02868	3.16945	0	1	1
ITGB3	ITGB3	16416	CD61|GP3A|INGRB3	integrin beta 3	6.81455	6.80398	7.06185	6.66645	6.74074	6.55341	6.61365	107.684	-0.217565	0.476183	0.850792
ITGB8	ITGB8	320910	4832412O06Rik	integrin beta 8	5.15744	4.97907	5.23873	4.88218	4.83094	5.37019	5.72912	35.9936	0.359542	0.194976	0.764093
ITPR1	ITPR1	16438	D6Pas2|ENSMUSG00000072853|Gm10429|IP3R1|InsP3R|Ip3r|Itpr-1|P400|Pcp-1|Pcp1|opt|wblo	inositol 1_4_5-trisphosphate receptor 1	7.35585	6.7923	7.50022	7.22953	7.1441	7.16027	7.44654	150.403	0.0181889	0.946715	0.98851
ITPR2	ITPR2	16439	AI649341|InsP3R-2|InsP3R-5|Ip3r2|Itpr5|insP3R2	inositol 1_4_5-triphosphate receptor 2	8.83204	8.56746	8.83597	8.67342	8.79498	8.71301	9.09746	441.957	0.149759	0.599187	0.907851
JAG1	JAG1	16449	ABE2|Gsfabe2|Htu|Ozz|Ser-1	jagged 1	1.87203	1.84979	0.953327	1.97529	2.5939	3.37019	3.02868	4.7068	0	1	1
JAK1	JAK1	16451	AA960307|BAP004|C130039L05Rik	Janus kinase 1	10.068	10.0185	10.0813	10.0115	9.88062	9.89897	10.0131	1021.16	-0.114309	0.13361	0.753784
JAK2	JAK2	16452	Fd17	Janus kinase 2	9.01924	8.84131	9.2341	8.97529	9.01777	9.06135	9.22344	531.238	0.0807711	0.603972	0.907851
JAK3	JAK3	16453	fae|wil	Janus kinase 3	7.85503	7.23349	7.94768	7.79972	7.97637	7.65559	8.17334	223.773	0.224392	0.544117	0.889307
JARID2	JARID2	16468	Jmj|jumonji	jumonji_ AT rich interactive domain 2	7.47195	7.15357	7.61154	7.35033	7.58745	7.33982	7.41239	171.035	0.0458037	0.752353	0.939067
JUN	JUN	16476	AP-1|Junc|c-jun	jun proto-oncogene	9.41119	9.37531	9.46112	9.66063	9.22534	9.07063	9.06486	640.988	-0.36257	0.0675979	0.685614
JUNB	JUNB	16477	-	jun B proto-oncogene	10.8313	10.9139	10.783	11.0977	11.0321	10.7241	10.5275	1838.39	-0.135388	0.583593	0.907851
JUND	JUND	16478	Jund1	jun D proto-oncogene	9.51228	9.54153	9.43311	9.53881	9.49391	9.38142	9.34157	705.856	-0.100537	0.423212	0.832733
KCNK2	KCNK2	16526	A430027H14Rik|AI848635|TREK-1	potassium channel_ subfamily K_ member 2	0.872034	-0.150213	1.95333	1.39033	1.78655	2.10716	0.0286834	2.20553	0	1	1
KDM3A	KDM3A	104263	1700105C21Rik|C230043E16Rik|JHDM2a|Jmjd1|Jmjd1a|KDM2A|TGSA|Tsga	lysine (K)-specific demethylase 3A	7.76078	7.7923	8.01402	7.82078	8.1441	8.05669	8.05659	247.164	0.242289	0.348278	0.799076
KIR3DL1/2	KIR3DL1/2	NA	NA	NA	1.87203	1.43475	3.41276	2.97529	2.10847	1.37019	2.35061	4.65161	0	1	1
KLF2	KLF2	16598	Lklf	Kruppel-like factor 2 (lung)	9.51589	9.41584	9.43513	9.69068	9.40126	9.34938	8.86473	667.139	-0.296991	0.176134	0.753784
KLRB1	KLRB1	100043861	4930431A04Rik|Gm4696|Klrb1g|Klrb6|Ly-55|Ly55|NKR-P1G|Nkrp-1e|Nkrp1g	killer cell lectin-like receptor subfamily B member 1	3.19396	2.17172	2.76068	2.84976	2.5939	2.78523	3.35061	7.03779	0	1	1
KLRB1A	KLRB1A	17057	Ly55a|NKR-P1.7|NKR-P1A|NKRP12|Nkrp1-a|Nkrp1a|ly-55A	killer cell lectin-like receptor subfamily B member 1A	1.457	-0.150213	0.953327	1.97529	2.37151	2.95515	3.19861	3.53805	0	1	1
KLRC1	KLRC1	16641	CD159a|NKG2A|NKG2B	killer cell lectin-like receptor subfamily C_ member 1	3.67939	3.43475	3.27525	3.19769	3.5939	3.37019	3.61365	10.9444	0.308122	0.739946	0.939067
KLRD1	KLRD1	16643	CD94	killer cell lectin-like receptor_ subfamily D_ member 1	3.19396	3.75668	4.53829	4.56026	4.24598	3.24466	3.19861	14.1211	-0.855052	0.29312	0.799076
KLRG1	KLRG1	50928	2F1-Ag|MAFA|MAFA-L	killer cell lectin-like receptor subfamily G_ member 1	6.34777	5.40438	5.88406	6.62874	6.63204	6.60541	7.09477	82.7692	0.716372	0.143635	0.753784
KLRK1	KLRK1	27007	D6H12S2489E|NKG2-D|Nkg2d	killer cell lectin-like receptor subfamily K_ member 1	2.67939	3.17172	2.76068	4.03419	2.95647	3.24466	2.61365	8.37345	-0.963474	0.408124	0.832733
KRAS	KRAS	16653	AI929937|K-ras|Ki-ras|Kras-2|Kras2|p21B|ras	v-Ki-ras2 Kirsten rat sarcoma viral oncogene homolog	8.76382	8.66036	8.82677	8.61915	8.60673	8.66481	8.72565	414.528	-0.0516613	0.67283	0.935043
LAG3	LAG3	16768	CD223|LAG-3|Ly66	lymphocyte-activation gene 3	6.7424	6.25918	7.10307	6.1318	6.03447	6.73942	6.95942	94.8194	0.0249539	0.969767	0.994926
LAIR1	LAIR1	52855	5133400O11Rik|BB115266|D7Bwg0421e|Lair-1	leukocyte-associated Ig-like receptor 1	2.67939	2.84979	3.53829	2.71226	3.5939	2.78523	3.35061	8.41394	0	1	1
LAMP1	LAMP1	16783	AI196048|CD107a|Lamp-1	lysosomal-associated membrane protein 1	7.84931	7.95831	7.85419	7.77835	8.24598	7.82415	7.96532	243.046	0.15741	0.144722	0.753784
LAMTOR3	LAMTOR3	56692	AW556229|Map2k1ip1|Mapbp|Mapksp1|Mp1	late endosomal/lysosomal adaptor_ MAPK and MTOR activator 3	7.03191	6.73243	6.66757	7.03419	7.22949	7.06135	7.22836	127.814	0.317133	0.370263	0.816149
LCK	LCK	16818	Hck-3|Lsk|Lskt|p56<lck>|p56Lck	lymphocyte protein tyrosine kinase	11.3279	11.4092	11.4107	11.3262	11.528	11.4191	11.4285	2715.66	0.0904258	0.340425	0.799076
LCMV	LCMV	NA	NA	NA	1.87203	1.84979	2.53829	2.71226	3.48699	1.37019	1.61365	4.61449	0	1	1
LCP2	LCP2	16822	AI323664|BB161688|SLP-76|SLP76|twm	lymphocyte cytosolic protein 2	10.805	10.6668	10.8744	10.7207	10.7901	10.6785	10.8679	1748.51	0.0123311	0.931633	0.98851
LDHA	LDHA	16828	Ldh1|Ldhm|l7R2	lactate dehydrogenase A	9.60165	9.40246	9.39004	9.44426	9.6289	9.68911	9.68332	748.85	0.209923	0.0806826	0.685614
LDHAL6B	LDHAL6B	106557	4933402O15Rik|AI326310|LDHL|Ldhal	lactate dehydrogenase A-like 6B	4.11996	4.30922	4.12325	4.03419	4.87401	4.17755	4.35061	19.4826	0	1	1
LEF1	LEF1	16842	3000002B05|AI451430|Lef-1	lymphoid enhancer binding factor 1	9.59142	9.48278	9.52887	9.44018	9.45543	9.44522	9.23325	701.296	-0.131031	0.34884	0.799076
LEFTY1	LEFTY1	13590	AI450052|Ebaf|Leftb|Stra3|Tgfb4|lefty|lefty-1	left right determination factor 1	1.457	-0.150213	1.53829	1.71226	1.78655	2.37019	3.19861	3.25309	0	1	1
LEPR	LEPR	16847	LEPROT|Leprb|Modb1|OB-RGRP|Obr|db|diabetes|obese-like|obl	leptin receptor	1.87203	1.43475	1.53829	1.97529	2.10847	2.59258	1.02868	3.46504	0	1	1
LGALS9	LGALS9	16859	AA407335|AI194909|AI265545|LGALS35|Lgals5|gal-9|galectin-9	lectin_ galactose binding_ soluble 9	9.01414	9.04454	8.98399	8.98652	9.06732	9.04026	8.85205	511.434	-0.0203436	0.801208	0.951732
LIF	LIF	16880	A230075M04Rik|AW061234|LIF|Lifr	leukemia inhibitory factor receptor	4.62692	4.89418	4.59718	4.67573	5.03447	5.54012	4.61365	28.9323	0.559427	0.305865	0.799076
LIFR	LIFR	16880	A230075M04Rik|AW061234|LIF	leukemia inhibitory factor receptor	2.19396	1.43475	1.95333	2.19769	1.78655	2.10716	2.35061	4.00953	0	1	1
LILRA5	LILRA5	232801	E030017K20|EG232801|Gm4878|Lilrc1	leukocyte immunoglobulin-like receptor_ subfamily A (with TM domain)_ member 5	2.457	3.01971	2.95333	2.19769	2.5939	3.10716	3.72912	7.28745	0	1	1
LILRA6	LILRA6	18726	7M1|Pira3	leukocyte immunoglobulin-like receptor_ subfamily A (with TM domain)_ member 6	2.457	1.43475	1.53829	0.975293	1.37151	2.95515	2.35061	3.65265	0	1	1
LPAR1	LPAR1	14745	AI326300|Edg2|Gpcr26|Kdt2|lpA1|vzg-1	lysophosphatidic acid receptor 1	1.457	1.84979	2.95333	2.19769	2.37151	2.10716	1.61365	4.22393	0	1	1
LPL	LPL	16956	-	lipoprotein lipase	2.67939	3.55023	-0.0466735	2.56026	2.10847	3.24466	2.35061	5.0967	0	1	1
LRP6	LRP6	16974	C030016K15Rik|Cd|Gw|ska26|ska<m26Jus>|skax26	low density lipoprotein receptor-related protein 6	7.22959	7.09771	7.31088	7.09077	7.11746	6.85132	7.01737	137.392	-0.193935	0.268987	0.799076
LRRK2	LRRK2	66725	4921513O20Rik|9330188B09Rik|AW561911|D630001M17Rik|Gm927|cI-46	leucine-rich repeat kinase 2	1.87203	1.84979	2.53829	2.97529	2.5939	2.10716	1.02868	4.40114	0	1	1
LTBP1	LTBP1	268977	9430031G15Rik|9830146M04|Ltbp-1|Tgfb|b2b1000Clo	latent transforming growth factor beta binding protein 1	1.87203	0.849787	0.953327	0.390331	2.37151	2.10716	2.35061	2.94118	0	1	1
LYN	LYN	17096	AA407514|Hck-2|p53Lyn|p56Lyn	Yamaguchi sarcoma viral (v-yes-1) oncogene homolog	2.67939	2.43475	3.41276	3.47779	3.78655	3.10716	4.19861	9.84623	0	1	1
MAGI2	MAGI2	50791	AIP-1|Acvri1|Acvrinp1|Acvrip1|Magi-2|S-SCAM|mKIAA0705	membrane associated guanylate kinase_ WW and PDZ domain containing 2	3.04196	2.84979	3.12325	2.84976	2.78655	2.10716	3.02868	7.09467	0	1	1
MALT1	MALT1	240354	A630046N12|D430033E09Rik	MALT1 paracaspase	8.53381	8.29687	8.50022	8.29722	8.44476	8.55341	8.85841	361.491	0.223319	0.289277	0.799076
MAML3	MAML3	433586	AV234550|BC049812|Mam-2|mKIAA1816	mastermind like 3 (Drosophila)	3.19396	4.17172	4.34564	3.97529	3.78655	3.59258	4.19861	14.8759	0	1	1
MAP2K2	MAP2K2	26396	AA589381|MEK2|MK2|Prkmk2	mitogen-activated protein kinase kinase 2	7.9595	7.83847	7.88406	7.97529	7.9813	7.82962	7.82958	238.805	-0.0335211	0.702733	0.935043
MAP3K13	MAP3K13	71751	C130026N12Rik|LZK	mitogen-activated protein kinase kinase kinase 13	2.457	2.84979	2.27525	1.71226	2.95647	2.95515	2.02868	5.51013	0	1	1
MAP3K8	MAP3K8	26410	Cot|Cot/Tpl2|Est|Estf|Tpl-2|Tpl2|c-COT	mitogen-activated protein kinase kinase kinase 8	5.9595	6.27605	6.31088	6.23582	6.74074	6.71597	6.31409	82.4084	0.441904	0.264486	0.799076
MAPK1	MAPK1	26413	9030612K14Rik|AA407128|AU018647|C78273|ERK|Erk2|MAPK2|PRKM2|Prkm1|p41mapk|p42mapk	mitogen-activated protein kinase 1	9.80425	9.7263	9.81441	9.67458	9.78514	9.93498	9.84407	890.008	0.101061	0.209606	0.799076
MAPK10	MAPK10	26414	C230008H04Rik|JNK3|JNK3B1|JNK3B2|SAPK(beta)|Serk2|p493F12|p54bSAPK	mitogen-activated protein kinase 10	0.872034	-0.150213	1.53829	0.975293	2.37151	2.37019	2.61365	2.85396	0	1	1
MAPK11	MAPK11	19094	P38b|Prkm11|Sapk2|Sapk2b|p38-2|p38beta|p38beta2	mitogen-activated protein kinase 11	6.41119	6.59125	6.72151	6.73906	7.1264	7.02363	7.03991	112.016	0.476932	0.222865	0.799076
MAPK13	MAPK13	26415	SAPK4|Serk4	mitogen-activated protein kinase 13	-0.127966	0.849787	0.953327	1.71226	2.10847	2.59258	2.61365	2.8856	0	1	1
MAPK14	MAPK14	26416	CSBP2|Crk1|Csbp1|Mxi2|PRKM14|PRKM15|p38|p38-alpha|p38MAPK|p38a|p38alpha	mitogen-activated protein kinase 14	8.46075	8.48641	8.53829	8.43745	8.56462	8.42908	8.60233	362.718	0.0565835	0.668177	0.935043
MAPK3	MAPK3	26417	Erk-1|Erk1|Ert2|Esrk1|Mnk1|Mtap2k|Prkm3|p44|p44erk1|p44mapk	mitogen-activated protein kinase 3	7.2983	7.3336	7.26621	7.28515	7.48003	7.47871	7.22836	161.862	0.106534	0.328265	0.799076
MAPK8	MAPK8	26419	AI849689|JNK|JNK1|Prkm8|SAPK1	mitogen-activated protein kinase 8	6.51589	6.4497	6.69479	6.59978	6.68136	6.86204	6.6286	99.2619	0.169925	0.528994	0.878292
MAPK9	MAPK9	26420	AI851083|JNK2|Prkm9|p54aSAPK	mitogen-activated protein kinase 9	7.24707	7.10718	6.93061	7.04854	7.2044	7.07063	7.11615	137.521	0.0512687	0.80615	0.951732
MBD3	MBD3	17192	AI181826|AU019209	methyl-CpG binding domain protein 3	8.23836	8.21173	8.31088	8.25142	8.30618	8.38885	8.12144	306.824	0.0207887	0.847005	0.969598
MCL1	MCL1	17210	AW556805|Mcl-1	myeloid cell leukemia sequence 1	10.3828	10.3245	10.3722	10.292	10.5695	10.5551	10.4942	1376.89	0.198264	0.345343	0.799076
MCM5	MCM5	17218	AA617332|AI324988|AL033333|Cdc46|Mcmd5|P1-CDC46	minichromosome maintenance deficient 5_ cell division cycle 46 (S. cerevisiae)	7.02178	6.75668	7.04079	6.83327	7.13528	7.31661	7.3596	134.018	0.379964	0.0141293	0.509674
MCM7	MCM7	17220	AI747533|Mcmd7|mCDC47	minichromosome maintenance deficient 7 (S. cerevisiae)	7.98056	7.68268	7.86622	7.69411	7.91583	8.09811	8.00023	237.388	0.201178	0.204702	0.788012
MIF	MIF	17319	GIF|Glif	macrophage migration inhibitory factor	8.27291	8.22917	8.13324	8.37047	8.49735	8.54012	8.31409	323.307	0.204488	0.167184	0.753784
MMP14	MMP14	17387	AI325305|MT-MMP-1|MT1-MMP|sabe	matrix metallopeptidase 14 (membrane-inserted)	4.33147	3.30922	4.59718	3.78265	4.54143	3.87269	4.48812	17.5308	0	1	1
MMP3	MMP3	17392	EMS-2|MMP-3|SL-1|SLN-1|SLN1|STR-1|Stmy1|Str1	matrix metallopeptidase 3	1.457	2.43475	1.95333	2.39033	3.37151	3.10716	3.19861	5.8928	0	1	1
MMP9	MMP9	17395	AW743869|B/MMP9|Clg4b|MMP-9|pro-MMP-9	matrix metallopeptidase 9	3.77892	1.84979	3.53829	3.97529	3.5939	3.10716	3.61365	10.2036	0	1	1
MRAS	MRAS	17532	2900078C09Rik|AI326250	muscle and microspikes RAS	0.872034	0.849787	2.53829	1.71226	2.37151	2.10716	2.02868	3.44097	0	1	1
MS4A1	MS4A1	12482	AA960661|Cd20|Ly-44|Ms4a2	membrane-spanning 4-domains_ subfamily A_ member 1	1.87203	0.849787	3.95333	4.97529	4.5939	3.48567	3.83604	10.3143	0.103093	0.942989	0.98851
MS4A2	MS4A2	14126	FcRB|Fce1b|Fcer1b|Fcrbeta|Ms4a1|fcERI	membrane-spanning 4-domains_ subfamily A_ member 2	2.19396	3.01971	4.76068	6.14522	2.5939	2.59258	2.02868	10.0808	0	1	1
MS4A4A	MS4A4A	666907	EG666907	membrane-spanning 4-domains_ subfamily A_ member 4A	3.67939	3.43475	2.95333	3.71226	3.69344	3.78523	4.11615	12.3371	0	1	1
MST1R	MST1R	19882	CD136|CDw136|Fv-2|Fv2|PTK8|Ron|STK	macrophage stimulating 1 receptor (c-met-related tyrosine kinase)	1.457	1.43475	2.53829	1.39033	2.95647	-0.214772	3.19861	3.53805	0	1	1
MX1	MX1	17857	AI893580|Mx|Mx-1	MX dynamin-like GTPase 1	3.87203	4.37335	3.41276	4.14522	4.10847	4.54012	4.72912	17.985	0	1	1
MX2	MX2	17858	AI528743|Mx-2	MX dynamin-like GTPase 2	3.57247	4.01971	3.12325	4.19769	3.87401	3.95515	4.02868	14.1666	0	1	1
MYSM1	MYSM1	320713	C130067A03Rik|C530050H10Rik	myb-like_ SWIRM and MPN domains 1	6.90546	6.84979	6.98675	6.84154	7.17025	7.16893	7.17843	129.288	0.290966	0.170671	0.753784
NAA50	NAA50	72117	2600005K24Rik|2810441M03Rik|AW112078|Mak3|Mak3p|Nat13|Nat5|San	N(alpha)-acetyltransferase 50_ NatE catalytic subunit	8.96215	8.9399	8.88406	8.68495	9.00572	8.9849	8.87417	479.412	0.0854693	0.498017	0.850792
NBEA	NBEA	26422	Lyst2|mKIAA1544	neurobeachin	3.33147	3.30922	4.12325	3.71226	3.78655	3.87269	3.19861	12.2877	0	1	1
NCF4	NCF4	17972	AI451400|p40phox	neutrophil cytosolic factor 4	8.82623	8.53979	8.94201	8.7805	9.18315	9.15155	9.03431	485.223	0.350225	0.140141	0.753784
NCR1	NCR1	17086	Ly94|NKp46	natural cytotoxicity triggering receptor 1	2.67939	2.65714	4.34564	4.24831	3.78655	3.37019	3.93557	11.9148	0	1	1
NFAT5	NFAT5	54446	AI225870|B130038B15Rik|CAG-8|CAG80|NFATL1|OREBP|TonEBP|mKIAA0827|nfatz	nuclear factor of activated T cells 5	6.57247	6.78052	6.89584	6.76537	7.07195	6.84051	7.14762	116.789	0.292101	0.419758	0.832733
NFATC1	NFATC1	18018	2210017P03Rik|AI449492|AV076380|NF-ATc|NFAT2|NFATc|Nfatcb	nuclear factor of activated T cells_ cytoplasmic_ calcineurin dependent 1	7.93273	7.66997	8.07227	7.88619	7.8364	8.07525	7.98869	242.706	0.0774278	0.605234	0.907851
NFATC2	NFATC2	18019	AI607462|NF-ATc2|NF-ATp|NFAT1|NFAT1-D|Nfatp	nuclear factor of activated T cells_ cytoplasmic_ calcineurin dependent 2	7.69221	7.43475	7.82369	7.35611	7.56133	7.42185	7.70111	190.039	-0.0202602	0.905951	0.98851
NFATC3	NFATC3	18021	C80703|D8Ertd281e|NFAT4|NFATx	nuclear factor of activated T cells_ cytoplasmic_ calcineurin dependent 3	8.36789	8.18964	8.57171	8.12165	8.39757	8.28507	8.04549	311.42	-0.072465	0.689784	0.935043
NFATC4	NFATC4	73181	3110041H08Rik|AW107667|AW546455|Nfat3	nuclear factor of activated T cells_ cytoplasmic_ calcineurin dependent 4	0.872034	0.849787	2.27525	1.39033	1.37151	1.37019	2.61365	2.89724	0	1	1
NFE2L2	NFE2L2	18024	Nrf2	nuclear factor_ erythroid derived 2_ like 2	7.17581	7.06896	6.95333	7.01238	7.16159	7.02363	6.99447	133.042	0.0103066	0.936875	0.98851
NFIL3	NFIL3	18030	AV225605|E4BP4	nuclear factor_ interleukin 3_ regulated	5.80277	5.43475	6.16278	6.14522	5.48699	5.87269	6.00596	57.4586	-0.12	0.646984	0.926083
NFKB1	NFKB1	18033	NF-KB1|NF-kappaB|NF-kappaB1|p105|p50|p50/p105	nuclear factor of kappa light polypeptide gene enhancer in B cells 1_ p105	9.63192	9.44411	9.73469	9.58632	9.64608	9.57313	9.59093	776.599	0.00474344	0.950757	0.98851
NFKB2	NFKB2	18034	NF-kappaB2|lyt|p49|p49/p100|p50B|p52	nuclear factor of kappa light polypeptide gene enhancer in B cells 2_ p49/p100	8.08635	8.149	8.45715	8.37047	8.4304	8.22402	8.37298	314.873	0.0736031	0.609839	0.911615
NFKBIA	NFKBIA	18035	AI462015|Nfkbi	nuclear factor of kappa light polypeptide gene enhancer in B cells inhibitor_ alpha	9.28143	9.59462	9.40865	9.85692	9.27238	9.18183	8.95646	659.218	-0.412345	0.0442212	0.685614
NFKBIB	NFKBIB	18036	I(Kappa)B(beta)|I-kappa-B-beta|IKB-beta|IKappaBbeta|IkB|IkBb|NF-kappa-BIB|ikB-B	nuclear factor of kappa light polypeptide gene enhancer in B cells inhibitor_ beta	6.31498	6.40438	6.50792	6.58016	6.52801	6.38514	6.47163	87.7927	0.0166155	0.914199	0.98851
NFKBIE	NFKBIE	18037	I-kappa-B-epsilon|IKBE|IkB-E|NF-kappa-BIE|ikB-epsilon	nuclear factor of kappa light polypeptide gene enhancer in B cells inhibitor_ epsilon	6.86072	6.61797	6.93061	6.79972	6.93629	7.02363	6.9712	117.553	0.184608	0.344264	0.799076
NKG7	NKG7	72310	2500004F03Rik	natural killer cell group 7 sequence	6.10085	5.52221	6.42906	6.46715	5.93629	6.37019	6.29547	71.5151	0.0524674	0.93166	0.98851
NOS2	NOS2	378430	nos2|Nanos2	nanos homolog 2 (Drosophila)	3.19396	2.65714	2.27525	0.975293	3.37151	2.10716	2.83604	5.61019	0	1	1
NOTCH2	NOTCH2	18129	AI853703|N2	notch 2	7.65339	7.4497	7.35421	7.43472	7.52126	7.56659	7.34157	177.847	0.00561361	0.97815	0.995492
NPEPPS	NPEPPS	19155	AAP-S|MP100|Psa|R74825|goku	aminopeptidase puromycin sensitive	7.33147	6.73243	7.53076	7.34453	7.17886	7.13396	7.35061	150.013	-0.0407122	0.840308	0.967022
NPRL3	NPRL3	17168	Aag|CGTHBA|HS-26|HS-40|Mare|Phg|Prox1|m(alpha)RE	nitrogen permease regulator-like 3	5.57247	4.84979	5.31088	5.36761	5.56791	5.56659	5.48812	41.905	0.298628	0.335759	0.799076
NR4A1	NR4A1	15370	GFRP1|Gfrp|Hbr-1|Hbr1|Hmr|N10|NGFI-B|NGFIB|NP10|TIS1|TR3|nur77	nuclear receptor subfamily 4_ group A_ member 1	6.67939	6.89418	6.68125	7.22322	6.94642	6.9849	6.70111	117.208	0.00432593	0.986434	0.995492
NRAS	NRAS	18176	AV095280|N-ras	neuroblastoma ras oncogene	7.8944	8.07861	8.30205	8.02696	8.01537	8.30093	8.20361	277.707	0.102191	0.426895	0.832733
NRL	NRL	18185	D14H14S46E	neural retina leucine zipper gene	1.457	2.43475	-0.0466735	3.09077	3.10847	1.37019	2.02868	3.78543	0	1	1
NT5E	NT5E	23959	2210401F01Rik|AI447961|CD73|NT|Nt5|eNT	5' nucleotidase_ ecto	9.16895	8.84697	9.15545	8.97529	9.27639	9.03553	9.3752	556.066	0.196221	0.332475	0.799076
NTF3	NTF3	18205	AI316846|AI835689|Nt3|Ntf-3	neurotrophin 3	0.872034	2.84979	1.53829	2.56026	1.78655	2.37019	3.48812	4.62456	0	1	1
NUP54	NUP54	269113	3110079L04Rik|54kDa	nucleoporin 54	6.75468	6.47914	6.73469	6.65712	6.68136	6.66787	6.72912	101.97	0.0437287	0.734501	0.939067
OAS1A	OAS1A	246730	L3	2'-5' oligoadenylate synthetase 1A	7.18492	6.9266	7.10307	6.93722	7.13528	6.9451	7.49629	137.574	0.182956	0.336512	0.799076
OAS2	OAS2	246728	Oasl11	2'-5' oligoadenylate synthetase 2	4.26435	3.93725	4.04079	4.19769	4.37151	4.37019	4.19861	18.3435	0.342888	0.635625	0.926083
OAS3	OAS3	246727	Oasl10	2'-5' oligoadenylate synthetase 3	4.73002	4.49364	4.86022	4.91389	5.07195	5.21149	4.67254	28.8507	0.331593	0.141932	0.753784
OAT	OAT	18242	AI194874	ornithine aminotransferase	8.64682	8.70466	8.65377	8.63588	8.80336	8.85937	8.95052	430.726	0.215121	0.0301403	0.685614
ORC2	ORC2	18393	AU041563|Orc2l	origin recognition complex_ subunit 2	6.81455	6.34164	6.55324	6.73018	7.01537	7.06135	6.94755	109.939	0.415037	0.056193	0.685614
ORC4	ORC4	26428	Orc4P|Orc4l|mMmORC4	origin recognition complex_ subunit 4	8.54799	8.57771	8.56435	8.61915	8.95647	8.61178	9.00596	415.191	0.295788	0.444091	0.833426
OSM	OSM	18413	OncoM	oncostatin M	7.02178	6.82707	6.72151	7.00504	7.30225	6.86204	6.74293	121.608	0.096319	0.697761	0.935043
OSMR	OSMR	18414	OSMRB	oncostatin M receptor	-0.127966	-0.150213	3.12325	1.97529	2.37151	2.37019	3.19861	3.53805	0	1	1
PBX1	PBX1	18514	2310056B04Rik|D230003C07Rik|Pbx-1	pre B cell leukemia homeobox 1	1.457	1.84979	1.95333	1.71226	2.37151	1.37019	2.35061	3.64617	0	1	1
PBX3	PBX3	18516	-	pre B cell leukemia homeobox 3	4.33147	4.2421	4.65377	3.63826	4.10847	4.73942	4.72912	20.3781	0.5025	0.30702	0.799076
PCK1	PCK1	18534	AI265463|PEPCK|Pck-1	phosphoenolpyruvate carboxykinase 1_ cytosolic	1.87203	3.01971	2.95333	2.97529	2.5939	2.95515	2.02868	6.18297	0	1	1
PCTP	PCTP	18559	PC-TP|StarD2	phosphatidylcholine transfer protein	4.457	4.49364	4.65377	3.71226	4.69344	4.48567	4.61365	21.769	0	1	1
PDCD1	PDCD1	18566	Ly101|PD-1|Pdc1	programmed cell death 1	7.33964	6.66997	7.65377	7.15188	7.26228	7.16027	8.23325	163.484	0.410045	0.444494	0.833426
PDCD1LG2	PDCD1LG2	58205	B7-DC|Btdc|F730015O22Rik|PD-L2	programmed cell death 1 ligand 2	8.24707	8.09296	8.27525	8.12504	8.26633	8.05669	8.38183	295.385	0.055543	0.828475	0.96103
PDGFD	PDGFD	71785	1110003I09Rik	platelet-derived growth factor_ D polypeptide	1.457	2.84979	2.76068	2.56026	2.95647	2.78523	3.48812	6.47075	0	1	1
PDGFRA	PDGFRA	18595	AI115593|CD140a|Pdgfr-2	platelet derived growth factor receptor_ alpha polypeptide	1.87203	0.849787	2.53829	2.56026	2.78655	2.10716	1.61365	4.13193	0	1	1
PDGFRB	PDGFRB	18596	AI528809|CD140b|PDGFR-1|Pdgfr	platelet derived growth factor receptor_ beta polypeptide	2.457	0.849787	1.95333	2.19769	2.10847	2.95515	2.83604	4.57548	0	1	1
PDHB	PDHB	68263	2610103L06Rik|AL024199|C81408	pyruvate dehydrogenase (lipoamide) beta	8.50866	8.48641	8.3327	8.54008	8.65073	8.70111	8.60233	373.769	0.188908	0.164536	0.753784
PDK4	PDK4	27273	AV005916	pyruvate dehydrogenase kinase_ isoenzyme 4	3.57247	3.55023	3.12325	3.63826	3.48699	3.59258	4.35061	12.2639	0	1	1
PECAM1	PECAM1	18613	C85791|Cd31|PECAM-1|Pecam	platelet/endothelial cell adhesion molecule 1	9.25141	9.38701	9.31088	9.18312	9.48178	9.44879	9.3596	650.806	0.147904	0.350859	0.799076
PGLYRP2	PGLYRP2	57757	C730002N09Rik|PGRP-L|Pglyrpl|tagL	peptidoglycan recognition protein 2	7.38773	7.22483	7.53829	7.2912	7.70541	7.21986	7.68689	173.202	0.19835	0.325175	0.799076
PGLYRP3	PGLYRP3	242100	Gm420	peptidoglycan recognition protein 3	2.67939	3.01971	3.65377	2.71226	3.37151	3.48567	3.61365	9.31413	0	1	1
PHC3	PHC3	241915	E030046K01Rik|Edr3|Hph3	polyhomeotic-like 3 (Drosophila)	8.30666	7.96873	8.21542	8.22322	8.47305	8.21986	8.36853	305.206	0.17945	0.508088	0.85666
PIAS1	PIAS1	56469	2900068C24Rik|Ddxbp1|GBP	protein inhibitor of activated STAT 1	6.54446	6.15357	6.53829	6.28515	6.65691	5.91451	6.35061	81.5194	-0.0573332	0.785506	0.951066
PIAS2	PIAS2	17344	6330408K17Rik|AI462206|ARIP3|AU018068|Dib|Miz1|PIASxalpha|PIASxb|PIASxbeta|SIZ2	protein inhibitor of activated STAT 2	4.87203	4.89418	4.81131	4.78265	5.03447	4.78523	5.02868	29.5879	0.178597	0.741474	0.939067
PIK3AP1	PIK3AP1	83490	1810044J04Rik|BCAP	phosphoinositide-3-kinase adaptor protein 1	4.11996	3.93725	4.70821	4.29722	4.5939	3.78523	4.83604	20.0482	0.32577	0.758936	0.939067
PIK3CA	PIK3CA	18706	6330412C24Rik|caPI3K|p110|p110alpha	phosphatidylinositol 3-kinase_ catalytic_ alpha polypeptide	8.40342	8.18518	8.52318	8.29722	8.32958	8.21568	8.54438	327.863	0.0108123	0.943936	0.98851
PIK3CB	PIK3CB	74769	1110001J02Rik|AI447572|p110beta	phosphatidylinositol 3-kinase_ catalytic_ beta polypeptide	6.04196	5.91588	6.08261	6.29722	6.05333	6.24466	6.40372	70.9378	0.173323	0.350242	0.799076
PIK3CD	PIK3CD	18707	2410099E07Rik|2610208K16Rik|AW545373|p110delta	phosphatidylinositol 3-kinase catalytic delta polypeptide	9.36589	9.41964	9.22479	9.32844	9.34879	9.23024	9.2061	631.839	-0.0736642	0.750855	0.939067
PIK3R1	PIK3R1	18708	PI3K|p50alpha|p55alpha|p85alpha	phosphatidylinositol 3-kinase_ regulatory subunit_ polypeptide 1 (p85 alpha)	9.10326	9.17397	9.32837	9.43472	9.26228	9.25283	9.33246	617.245	0.017861	0.891525	0.98851
PIK3R2	PIK3R2	18709	p85beta	phosphatidylinositol 3-kinase_ regulatory subunit_ polypeptide 2 (p85 beta)	4.19396	3.75668	3.27525	3.47779	4.24598	3.37019	4.35061	14.0263	0	1	1
PIK3R3	PIK3R3	18710	AA414954|p55pik	phosphatidylinositol 3 kinase_ regulatory subunit_ polypeptide 3 (p55)	4.91643	4.2421	4.90752	4.39033	4.83094	4.59258	4.88666	25.6509	0.199309	0.662642	0.935043
PIRA1	PIRA1	18722	6M21|Ly89|PIR-A1|Pir	paired-Ig-like receptor A1	2.67939	2.43475	1.95333	0.390331	2.5939	1.78523	2.02868	3.94712	0	1	1
PIRB	PIRB	18733	Gp91|LIR-3|Lilrb3|PIR-B	paired Ig-like receptor B	1.457	2.17172	3.12325	3.19769	3.48699	2.10716	2.61365	6.03737	0	1	1
PITX2	PITX2	18741	9430085M16Rik|Brx1|Brx1b|Munc30|Otlx2|Ptx2|Rieg	paired-like homeodomain transcription factor 2	2.19396	2.43475	1.95333	0.975293	2.10847	1.37019	3.35061	4.1561	0	1	1
PKMYT1	PKMYT1	268930	6230424P17|AW209059|Myt1	protein kinase_ membrane associated tyrosine/threonine 1	3.457	2.84979	3.95333	3.39033	4.69344	3.78523	3.48812	12.6372	0	1	1
PKN2	PKN2	109333	6030436C20Rik|AI507382|PRK2|Prkcl2|Stk7	protein kinase N2	7.6135	7.85541	7.82369	7.49885	7.77523	7.74523	7.79023	212.141	0.0687405	0.668149	0.935043
PLCG1	PLCG1	18803	AI894140|Cded|Plc-1|Plc-gamma1|Plcg-1	phospholipase C_ gamma 1	8.41119	8.26342	8.48471	8.39596	8.55473	8.46822	8.55616	349.166	0.140096	0.684839	0.935043
PLCG2	PLCG2	234779	PLCgamma2|Plcg-2	phospholipase C_ gamma 2	2.67939	2.17172	3.41276	3.78265	3.78655	2.95515	3.61365	9.19128	0	1	1
PLSCR1	PLSCR1	22038	MmTRA1a|MmTRA1b|Nor1|Tra1|Tra1a|Tra1b|Tras1|Tras2	phospholipid scramblase 1	6.59995	6.38895	6.84814	6.52988	7.04393	6.84051	7.30481	110.948	0.508147	0.18936	0.763287
PMEPA1	PMEPA1	65112	2210418I02Rik|AW455466|Erg1.2|N4wbp4|Stag1|Tmepai	prostate transmembrane protein_ androgen induced 1	6.33147	6.56403	6.25711	6.80818	6.1264	5.71597	5.38624	71.9994	-0.807355	0.00289061	0.329122
PML	PML	18854	1200009E24Rik|AI661194|Trim19	promyelocytic leukemia	8.61013	8.33763	8.6151	8.52732	8.67833	8.5958	8.57172	378.012	0.0913648	0.594467	0.907851
PNOC	PNOC	18155	N/OFQ|Npnc1|OFQ/N	prepronociceptin	3.19396	3.01971	2.27525	2.56026	2.10847	2.78523	3.35061	6.75621	0	1	1
PPARG	PPARG	19016	Nr1c3|PPAR-gamma|PPAR-gamma2|PPARgamma|PPARgamma2	peroxisome proliferator activated receptor gamma	2.457	2.65714	2.76068	2.84976	2.10847	1.37019	3.61365	5.83718	0	1	1
PPARGC1A	PPARGC1A	19017	A830037N07Rik|ENSMUSG00000079510|Gm11133|PGC-1|PGC-1v|Pgc-1alpha|Pgc1|Pgco1|Ppargc1	peroxisome proliferative activated receptor_ gamma_ coactivator 1 alpha	0.872034	0.849787	3.12325	2.19769	2.10847	2.95515	2.02868	4.05386	0	1	1
PPM1A	PPM1A	19042	2310003C21Rik|2900017D14Rik|AI427932|AU017636|MMPa-2|MPPa-1	protein phosphatase 1A_ magnesium dependent_ alpha isoform	8.44946	8.4755	8.52318	8.40156	8.61627	8.74523	8.69757	376.993	0.229164	0.0390004	0.685614
PPM1F	PPM1F	68606	1110021B16Rik|4933427B07Rik|CaMKPase|Popx2|mKIAA0015	protein phosphatase 1F (PP2C domain containing)	5.19396	5.01971	5.23873	5.67573	5.66919	5.54012	5.421	42.0509	0.29956	0.248425	0.799076
PPP1CB	PPP1CB	19046	1200010B19	protein phosphatase 1_ catalytic subunit_ beta isoform	10.1667	10.134	10.1419	10.1635	10.3286	10.3861	10.4026	1214.54	0.222501	0.00302641	0.329122
PPP2CA	PPP2CA	19052	PP2A|R75353	protein phosphatase 2 (formerly 2A)_ catalytic subunit_ alpha isoform	10.0141	9.87769	9.92199	9.95066	10.0428	10.1228	10.0785	1024.88	0.141587	0.0732983	0.685614
PPP2CB	PPP2CB	19053	AI115466|D8Ertd766e|PP2Ac	protein phosphatase 2 (formerly 2A)_ catalytic subunit_ beta isoform	8.34777	8.3336	8.30205	8.44018	8.45543	8.30093	8.45914	332.455	0.0515133	0.280081	0.799076
PPP2R1A	PPP2R1A	51792	6330556D22Rik|PP2A|PR65	protein phosphatase 2_ regulatory subunit A_ alpha	9.82186	9.80979	9.93917	9.94492	9.84859	9.84187	9.8084	928.803	-0.0458403	0.618398	0.916829
PPP2R1B	PPP2R1B	73699	2410091N08Rik|AI790395	protein phosphatase 2_ regulatory subunit A_ beta	6.58628	5.95831	6.04079	6.19769	6.31011	6.45765	5.86157	73.607	0.017702	0.946279	0.98851
PPP2R5A	PPP2R5A	226849	PR61alpha	protein phosphatase 2_ regulatory subunit B'_ alpha	10.5445	10.5752	10.608	10.4598	10.5246	10.5633	10.3267	1462.86	-0.0753834	0.522807	0.874696
PPP2R5B	PPP2R5B	225849	B'beta|BC026670	protein phosphatase 2_ regulatory subunit B'_ beta	5.457	4.84979	5.16278	5.24831	5.17886	5.24466	5.78357	38.7197	0.288404	0.241953	0.799076
PPP2R5C	PPP2R5C	26931	2610043M05Rik|2700063L20Rik|AI060890|AW545884|C85228|D12Bwg0916e|mKIAA0044	protein phosphatase 2_ regulatory subunit B'_ gamma	10.0606	9.97778	9.96176	10.045	10.154	10.2094	10.0538	1071.97	0.129745	0.297018	0.799076
PPP2R5E	PPP2R5E	26932	4633401M22Rik|AI449017|B56beta	protein phosphatase 2_ regulatory subunit B'_ epsilon	6.7424	6.66997	6.74774	6.59978	6.51447	6.45765	6.86157	100.861	-0.0703893	0.715957	0.935043
PPP3CA	PPP3CA	19055	2900074D19Rik|CN|Caln|Calna|CnA	protein phosphatase 3_ catalytic subunit_ alpha isoform	7.98578	7.99445	7.77988	7.79972	7.91067	7.92478	7.82958	237.086	0.000522054	0.99729	0.99729
PPP3CC	PPP3CC	19057	Calnc|PP2BA gamma	protein phosphatase 3_ catalytic subunit_ gamma isoform	8.11044	8.19408	8.28424	8.27603	8.4304	8.31661	8.57943	318.033	0.235458	0.233047	0.799076
PPP3R1	PPP3R1	19058	CaNB1|Cnb1|MCIP1	protein phosphatase 3_ regulatory subunit B_ alpha isoform (calcineurin B_ type I)	9.11044	9.10953	9.09798	9.05389	8.99844	9.21777	9.20859	554.024	0.0499384	0.590598	0.907851
PPT1	PPT1	19063	9530043G02Rik|AA960502|C77813|CLN1|D4Ertd184e|INCL|PPT	palmitoyl-protein thioesterase 1	7.76685	7.65714	7.56804	7.47248	7.99112	7.71597	8.13197	216.414	0.350821	0.059054	0.685614
PRDM1	PRDM1	12142	Blimp-1|Blimp1|PRDI-BF1|ZNFPR1A1|b2b1765Clo	PR domain containing 1_ with ZNF domain	5.00132	4.93725	4.59718	4.94492	5.03447	5.07063	5.58327	32.5402	0.493893	0.102485	0.743014
PRDM16	PRDM16	70673	5730557K01Rik|csp1|mel1	PR domain containing 16	3.87203	4.09771	4.65377	3.39033	4.17886	4.48567	3.61365	16.4694	0	1	1
PRF1	PRF1	18646	Pfn|Pfp|Prf-1	perforin 1 (pore forming protein)	5.2983	5.20734	4.95333	5.09077	5.07195	4.82962	5.64339	35.6637	0.11842	0.714044	0.935043
PRKAA1	PRKAA1	105787	AI194361|AI450832|AL024255|AMPKalpha1|C130083N04Rik	protein kinase_ AMP-activated_ alpha 1 catalytic subunit	8.26864	8.06896	8.14315	7.97529	8.2044	8.16893	8.32789	287.083	0.123978	0.220219	0.799076
PRKAA2	PRKAA2	108079	2310008I11Rik|A830082D05|AMPKalpha2	protein kinase_ AMP-activated_ alpha 2 catalytic subunit	2.67939	1.43475	2.27525	2.19769	2.78655	2.59258	1.02868	4.41412	0	1	1
PRKAG3	PRKAG3	241113	AMPKg3L|AMPKg3S|Amkg3|Ampkg3	protein kinase_ AMP-activated_ gamma 3 non-catatlytic subunit	2.67939	2.17172	-0.0466735	1.71226	1.37151	1.78523	2.61365	3.37596	0	1	1
PRKCB	PRKCB	18751	A130082F03Rik|PKC-Beta|Pkcb|Prkcb1|Prkcb2	protein kinase C_ beta	7.69858	7.2421	7.55324	7.36761	7.58745	7.54012	7.81659	186.582	0.184902	0.335557	0.799076
PRKCZ	PRKCZ	18762	AI098070|C80388|Pkcz|R74924|aPKCzeta|nPKC-zeta|zetaPKC	protein kinase C_ zeta	4.26435	4.37335	3.76068	3.47779	4.5939	3.95515	4.19861	17.0195	0	1	1
PRKDC	PRKDC	19090	AI326420|AU019811|DNA-PKcs|DNAPDcs|DNAPK|DNPK1|DOXNPH|HYRC1|XRCC7|dxnph|p460|scid|slip	protein kinase_ DNA activated_ catalytic polypeptide	7.6135	7.52221	7.66757	7.46179	7.5939	7.47871	7.79023	192.632	0.0611812	0.759378	0.939067
PRL	PRL	19109	AV290867|Prl1a1	prolactin	1.457	1.84979	1.95333	3.29722	3.48699	2.59258	3.19861	5.84795	0	1	1
PRLR	PRLR	19116	AI987712|Pr-1|Pr-3|Prlr-rs1	prolactin receptor	2.67939	1.84979	2.76068	2.84976	2.95647	2.95515	3.19861	6.72707	0	1	1
PSMA1	PSMA1	26440	C2|HC2|Pros-30|alpha-type	proteasome (prosome_ macropain) subunit_ alpha type 1	9.8593	9.87216	9.87517	9.66645	10.1397	10.1914	10.2563	1009.95	0.378409	0.0771986	0.685614
PSMA6	PSMA6	26443	IOTA	proteasome (prosome_ macropain) subunit_ alpha type 6	10.9307	10.9139	10.9306	10.7528	11.2429	11.1223	11.2527	2077.8	0.324314	0.371823	0.816149
PSMB10	PSMB10	19171	Mecl-1|Mecl1	proteasome (prosome_ macropain) subunit_ beta type 10	8.16665	7.96353	7.89584	7.97905	8.40126	8.07525	8.01737	268.966	0.168682	0.167447	0.753784
PSMB9	PSMB9	16912	Lmp-2|Lmp2	proteasome (prosome_ macropain) subunit_ beta type 9 (large multifunctional peptidase 2)	8.99357	8.90507	8.87219	8.88018	9.07887	9.25079	9.10282	516.251	0.235881	0.247845	0.799076
PSMC6	PSMC6	67089	2300001E01Rik|AI451058	proteasome (prosome_ macropain) 26S subunit_ ATPase_ 6	9.40536	9.41774	9.42906	9.45642	9.75233	9.8159	9.78524	765.518	0.361099	0.204453	0.788012
PSMD6	PSMD6	66413	2400006A19Rik	proteasome (prosome_ macropain) 26S subunit_ non-ATPase_ 6	8.93543	8.91048	8.93347	8.74127	9.19594	9.12285	9.13459	510.685	0.272564	0.153969	0.753784
PSME2/2B	PSME2/2B	NA	NA	NA	10.9786	10.8708	10.8714	10.8003	11.207	11.1554	11.1733	2059.55	0.298185	0.308533	0.799076
PTAFR	PTAFR	19204	PAFR	platelet-activating factor receptor	1.87203	3.17172	3.27525	3.47779	3.69344	3.37019	2.35061	8.16894	0	1	1
PTGER4	PTGER4	19219	EP4|Ptgerep4	prostaglandin E receptor 4 (subtype EP4)	7.59313	7.56403	7.76711	7.73463	7.81997	7.76822	7.65074	207.892	0.0820542	0.585058	0.907851
PTGR1	PTGR1	67103	2510002C21Rik|Ltb4dh|Zadh3	prostaglandin reductase 1	2.457	2.17172	3.12325	2.84976	3.37151	3.78523	3.93557	8.56913	0	1	1
PTGS2	PTGS2	19225	COX2|Cox-2|PES-2|PGHS-2|PHS II|PHS-2|Pghs2|TIS10|gripghs	prostaglandin-endoperoxide synthase 2	1.457	2.65714	3.27525	2.56026	3.24598	2.59258	3.35061	6.65352	0	1	1
PTK2B	PTK2B	19229	CADTK|CAKB|CAKbeta|E430023O05Rik|FADK2|FAK2|PYK2|Raftk	PTK2 protein tyrosine kinase 2 beta	8.64352	8.62786	8.67443	8.66179	8.65999	8.59901	8.56784	397.137	-0.042693	0.746818	0.939067
PTPN11	PTPN11	19247	2700084A17Rik|AW536184|PTP1D|PTP2C|SAP-2|SH-PTP2|SH-PTP3|SHP-2|Shp2|Syp	protein tyrosine phosphatase_ non-receptor type 11	8.18492	7.91048	8.14315	7.96019	8.17025	8.09811	8.35511	277.715	0.162835	0.310313	0.799076
PTPN18	PTPN18	19253	FLP1|HSCF|PTP-HSCF|PTP-K1|Ptpk1	protein tyrosine phosphatase_ non-receptor type 18	9.87906	9.79377	9.70654	9.75993	10.1507	9.88326	9.89751	933.981	0.198193	0.658584	0.935043
PTPN2	PTPN2	19255	AI325124|Ptpt|TC-PTP	protein tyrosine phosphatase_ non-receptor type 2	8.03191	8.00461	8.20599	7.96776	8.4086	8.24875	8.29078	287.115	0.268594	0.134852	0.753784
PTPN22	PTPN22	19260	70zpep|PEP|Ptpn8	protein tyrosine phosphatase_ non-receptor type 22 (lymphoid)	9.86497	9.79961	10.0434	9.85181	10.1073	9.72481	10.4423	1007.34	0.229796	0.222093	0.799076
PTPN6	PTPN6	15170	70Z-SHP|Hcph|PTPTY-42|Ptp1C|SH-PTP1|SHP-1|hcp|me	protein tyrosine phosphatase_ non-receptor type 6	8.64352	8.56403	8.77988	8.48836	8.85533	8.60221	8.67974	404.224	0.0963655	0.551983	0.889307
PTPN7	PTPN7	320139	BPTP-4|C920001D21Rik|HEPTP|LC-PTP|LPTP	protein tyrosine phosphatase_ non-receptor type 7	8.35987	8.24639	8.22479	8.09769	8.46954	8.54345	8.35511	321.377	0.228329	0.295832	0.799076
PTPRC	PTPRC	19264	B220|CD45R|Cd45|L-CA|Ly-5|Lyt-4|T200|loc	protein tyrosine phosphatase_ receptor type_ C	11.3769	11.3316	11.3311	11.3036	11.7397	11.508	11.6521	2823.51	0.298332	0.0269043	0.685614
PTPRJ	PTPRJ	19271	AI450271|BET|Byp|CD148|DEP-1|PTPbeta2|Ptpb2|RPTPJ|Scc-1|Scc1	protein tyrosine phosphatase_ receptor type_ J	5.98056	5.20734	5.81131	5.56026	6.05333	6.07063	6.23814	57.5178	0.526069	0.670326	0.935043
PTPRK	PTPRK	19272	AI853699|PTPk|RPTPkappa	protein tyrosine phosphatase_ receptor type_ K	3.04196	2.17172	1.53829	2.19769	2.5939	3.24466	2.83604	5.72688	0	1	1
PTPRS	PTPRS	19280	AL022616|PTP|PTP-NU3|PTPNU-3|PTPsigma|Ptpt9|R-PTP-S|RPTPsigma	protein tyrosine phosphatase_ receptor type_ S	5.2983	5.70777	5.37959	5.00504	5.71728	5.66787	5.421	43.9166	0.313271	0.596934	0.907851
PVRIG	PVRIG	620147	EG620147|Pvrig|Pvrig-ps	poliovirus receptor related immunoglobulin domain containing_ pseudogene	5.75468	5.34164	6.23873	5.58016	6.01537	5.59258	7.29547	62.8608	0.812797	0.225817	0.799076
PYCR1	PYCR1	209027	-	pyrroline-5-carboxylate reductase 1	2.19396	3.01971	2.76068	2.19769	2.5939	2.59258	2.02868	5.59403	0	1	1
PYCR2	PYCR2	69051	1810018M05Rik|P5cr2	pyrroline-5-carboxylate reductase family_ member 2	6.37983	6.47914	6.52318	6.58016	6.61944	6.57964	6.421	91.2511	0.0587347	0.490796	0.850792
RAC1	RAC1	19353	AL023026|D5Ertd559e	RAS-related C3 botulinum substrate 1	9.9595	9.87769	9.84511	9.85181	9.95522	10.0403	9.94307	971.901	0.0970527	0.114647	0.753784
RAG1	RAG1	19373	Rag-1	recombination activating gene 1	1.457	-0.150213	2.53829	1.71226	1.78655	1.78523	0.0286834	2.47642	0	1	1
RARA	RARA	19401	Nr1b1|RAR|RARalpha1	retinoic acid receptor_ alpha	6.33147	6.18964	6.44518	6.42375	6.34114	6.68005	5.95942	80.9334	0.00965017	0.961965	0.989255
RARB	RARB	218772	A830025K23|Hap|Nr1b2	retinoic acid receptor_ beta	3.19396	3.43475	2.27525	2.97529	2.78655	2.95515	3.48812	8.08687	0	1	1
RASGRF1	RASGRF1	19417	AI844718|CDC25|CDC25Mm|Gnrp|Grf1|Grfbeta|P190-A|Ras-GRF1|p190|p190RhoGEF	RAS protein-specific guanine nucleotide-releasing factor 1	-0.127966	2.43475	2.76068	2.56026	1.37151	2.37019	2.83604	4.08221	0	1	1
RASGRP1	RASGRP1	19419	Rasgrp	RAS guanyl releasing protein 1	10.0803	9.98293	9.97985	9.85283	9.92738	10.0544	9.73777	985.734	-0.0642724	0.767383	0.939067
RASGRP3	RASGRP3	240168	BC066069|Gm327	RAS_ guanyl releasing protein 3	1.457	1.84979	3.12325	2.39033	2.95647	2.59258	1.61365	4.86789	0	1	1
RBL2	RBL2	19651	PRB2|RBR-2|Rb2|p130	retinoblastoma-like 2	7.99616	7.95308	8.13324	7.89813	8.34879	8.05669	8.27186	273.233	0.237999	0.00722394	0.448916
RBX1	RBX1	56438	1500002P15Rik|AA517855|ROC1	ring-box 1	9.80277	9.81557	9.82061	9.80396	10.181	10.0729	10.132	987.047	0.320552	0.211392	0.799076
RELA	RELA	19697	p65	v-rel reticuloendotheliosis viral oncogene homolog A (avian)	6.83782	6.76865	6.84814	6.76537	7.04393	6.95515	6.74293	115.497	0.125531	0.486066	0.850792
RELN	RELN	19699	reeler|rl	reelin	2.87203	0.849787	3.12325	2.56026	2.95647	3.37019	2.61365	6.15093	0	1	1
RGS16	RGS16	19734	Rgs14|Rgsr	regulator of G-protein signaling 16	8.00132	7.94782	8.00861	7.99024	7.1441	7.17755	6.77015	190.958	-0.993344	0.273542	0.799076
RGS2	RGS2	19735	GOS8	regulator of G-protein signaling 2	6.75468	7.29273	7.23873	7.68035	6.5939	6.76251	6.48812	125.627	-0.693563	0.0293692	0.685614
RHEB	RHEB	19744	Rheb1	Ras homolog enriched in brain	8.66645	8.56403	8.66413	8.45642	8.67529	8.75101	8.74293	400.526	0.138675	0.0819585	0.685614
RICTOR	RICTOR	78757	4921505C17Rik|6030405M08Rik|AVO3|AW492497|D530039E11Rik	RPTOR independent companion of MTOR_ complex 2	8.21188	8.15813	8.31527	8.00136	8.17886	8.17325	8.15797	288.206	-0.00341466	0.988627	0.995492
RIMKLA	RIMKLA	194237	B930030J24|NAAGS|NAAGS-II|Rimk	ribosomal modification protein rimK-like family member A	3.77892	3.01971	3.65377	2.97529	3.95647	3.10716	3.83604	11.1219	0	1	1
RNF213	RNF213	672511	6030403J01|D11Ertd759e|mKIAA1554	ring finger protein 213	7.78492	7.39668	7.38795	7.60465	7.46603	7.48567	7.53648	183.954	-0.0576748	0.804193	0.951732
ROCK1	ROCK1	19877	1110055K06Rik|Rock-I	Rho-associated coiled-coil containing protein kinase 1	7.8204	7.66997	7.99225	7.82912	8.17886	8.13396	7.98869	246.381	0.282298	0.0787598	0.685614
RORA	RORA	19883	9530021D13Rik|Nr1f1|ROR1|ROR2|ROR3|nmf267|sg|staggerer|tmgc26	RAR-related orphan receptor alpha	6.8944	6.6442	7.1132	6.96776	7.10847	6.95515	7.15797	126.002	0.183344	0.394008	0.832733
RORG	RORG	NA	NA	NA	2.457	2.17172	3.27525	3.09077	2.37151	3.24466	2.61365	6.71024	0	1	1
RORGT	RORGT	NA	NA	NA	3.57247	3.93725	3.41276	3.39033	3.78655	3.95515	3.72912	12.8472	0	1	1
RRAGC	RRAGC	54170	AU041672|Gtr2|RAGC|TIB929|YGR163W	Ras-related GTP binding C	7.69221	7.38895	7.78622	7.72125	7.67529	8.03789	7.81659	212.482	0.205055	0.0779783	0.685614
RRAS	RRAS	20130	AI573426	Harvey rat sarcoma oncogene_ subgroup R	5.36389	5.09771	5.23873	5.17169	5.51447	5.27708	5.7566	40.6657	0.36762	0.151081	0.753784
RSAD2	RSAD2	58185	2510004L01Rik|Vig1|cig5	radical S-adenosyl methionine domain containing 2	3.457	3.17172	3.27525	3.47779	3.48699	3.48567	3.19861	10.301	0	1	1
RXRG	RXRG	20183	Nr2b3	retinoid X receptor gamma	2.457	2.17172	0.953327	2.71226	2.5939	3.10716	1.61365	4.69088	0	1	1
S1PR1	S1PR1	13609	AI849002|Edg1|Lpb1|S1p|S1p1	sphingosine-1-phosphate receptor 1	9.0912	9.10718	8.78938	9.06276	9.07426	8.9898	8.45495	490.634	-0.155535	0.470829	0.850792
SCN2A	SCN2A	110876	6430408L10|A230052E19Rik|Nav1.2|Scn2a|Scn2a1	sodium channel_ voltage-gated_ type II_ alpha 1	0.872034	2.43475	1.95333	1.39033	0.786547	2.10716	2.35061	3.24732	0	1	1
SCP2	SCP2	20280	AA409774|AA409893|C76618|C79031|NSL-TP|SCP-2|SCP-X|SCPX|ns-LTP	sterol carrier protein 2_ liver	5.42662	4.89418	5.41276	4.88218	4.78655	5.39994	5.27661	35.6078	0.0164881	0.948148	0.98851
SEL1L	SEL1L	20338	AW493766|Sel1h|mKIAA4137	sel-1 suppressor of lin-12-like (C. elegans)	6.82623	6.20734	6.32837	6.73906	6.63204	6.39994	6.72912	93.8137	0.0614005	0.764644	0.939067
SELE	SELE	20339	CD62E|E-selectin|ELAM-1|Elam|LECAM2	selectin_ endothelial cell	-0.127966	2.65714	3.12325	2.56026	2.78655	2.10716	2.83604	4.84833	0	1	1
SELL	SELL	20343	AI528707|CD62L|L-selectin|LECAM-1|Lnhr|Ly-22|Ly-m22|Lyam-1|Lyam1	selectin_ lymphocyte	11.8589	11.8185	11.6749	11.805	11.6893	12.0593	11.4518	3481.23	-0.0354845	0.805994	0.951732
SEMA4D	SEMA4D	20354	CD100|Semacl2|Semaj|Semcl2|coll-4	sema domain_ immunoglobulin domain (Ig)_ transmembrane domain (TM) and short cytoplasmic domain_ (semaphorin) 4D	8.7729	8.42343	8.67784	8.6335	8.72906	8.8214	8.71868	410.832	0.132756	0.147013	0.753784
SESN1	SESN1	140742	1110002G11Rik|AU044290|Pa26|Sest1	sestrin 1	8.76382	8.87769	8.89291	8.8166	8.84454	9.01885	8.76678	462.867	0.0438687	0.794258	0.951732
SESN2	SESN2	230784	HI95|SEST2|Ses2	sestrin 2	4.457	4.09771	4.59718	4.29722	4.996	4.54012	4.48812	22.5678	0.479819	0.191274	0.763287
SESN3	SESN3	75747	5630400E15Rik|BC003348|SEST3	sestrin 3	9.63192	9.27605	9.61866	9.17333	9.24598	9.38885	9.60988	685.337	-0.0161905	0.907938	0.98851
SF3B1	SF3B1	319322	145kDa|2610311M13Rik|2810441F20Rik|B230398H18Rik|SAP145|SF3b1|SF3b145|SF3b150|Sf3b2	splicing factor 3b_ subunit 2	10.1894	10.1154	10.1737	10.2065	10.3846	10.4577	10.3416	1232.17	0.224997	0.431974	0.833426
SFN	SFN	55948	Er|Mme1|Ywhas	stratifin	7.43428	7.34963	7.58268	7.48309	7.72318	7.49259	7.47163	181.685	0.108432	0.640363	0.926083
SFRP1	SFRP1	20377	2210415K03Rik|AW011917|AW107218|AW742929|sFRP-1	secreted frizzled-related protein 1	1.457	-0.150213	2.76068	2.19769	2.37151	2.59258	2.02868	3.71662	0	1	1
SFTPA1	SFTPA1	20387	SP-A|Sftp-1|Sftp1	surfactant associated protein A1	1.457	1.84979	1.95333	1.71226	2.95647	2.59258	2.02868	4.22393	0	1	1
SH2D1A	SH2D1A	20400	Gm686|SAP	SH2 domain containing 1A	9.20295	9.01469	9.19412	9.00872	9.36963	9.16893	9.72739	605.053	0.337513	0.484668	0.850792
SHC4	SHC4	271849	6230417E10Rik|9930029B02Rik|Gm685|RaLP	SHC (Src homology 2 domain containing) family_ member 4	1.87203	1.84979	1.95333	2.71226	2.78655	2.10716	2.02868	4.55393	0	1	1
SIGLEC1	SIGLEC1	20612	Cd169|Siglec-1|Sn	sialic acid binding Ig-like lectin 1_ sialoadhesin	2.87203	1.84979	2.76068	2.56026	3.10847	2.10716	2.83604	5.99982	0	1	1
SIGLECF	SIGLECF	233186	Siglec5|mSiglec-F	sialic acid binding Ig-like lectin F	2.67939	3.01971	1.95333	3.56026	3.10847	2.10716	2.61365	6.59001	0	1	1
SIGLECH	SIGLECH	233274	6430529G09Rik|Siglec-H	sialic acid binding Ig-like lectin H	2.19396	2.65714	2.76068	2.84976	2.5939	3.10716	2.61365	6.41888	0	1	1
SLAMF6	SLAMF6	30925	KAL1|KAL1b|Ly108|NTB-A|NTBA|SF2000	SLAM family member 6	8.15744	7.87769	8.04079	8.10114	8.55142	8.54012	8.52454	305.74	0.501924	0.172437	0.753784
SLC2A12	SLC2A12	353169	GLUT-12|Glut12	solute carrier family 2 (facilitated glucose transporter)_ member 12	1.457	2.65714	1.53829	2.39033	3.24598	2.95515	1.02868	4.53718	0	1	1
SLC2A3	SLC2A3	20527	AA408729|AL023014|AL024341|AU040424|C78366|Glut-3|Glut3	solute carrier family 2 (facilitated glucose transporter)_ member 3	6.94885	6.81557	7.26621	7.01238	6.98622	6.84051	7.1055	127.687	-0.0309145	0.899798	0.98851
SLC2A6	SLC2A6	227659	A330096C23|F630103L12Rik|Glut6|Glut9	solute carrier family 2 (facilitated glucose transporter)_ member 6	2.67939	2.65714	2.53829	3.19769	2.78655	3.10716	3.02868	7.24213	0	1	1
SLC7A5	SLC7A5	20539	4F2LC|D0H16S474E|LAT1|TA1	solute carrier family 7 (cationic amino acid transporter_ y+ system)_ member 5	6.94885	6.73243	6.88406	7.00504	6.88458	6.66787	6.421	110.812	-0.235663	0.181948	0.753784
SLC8A1	SLC8A1	20541	AI852629|AV344025|D930008O12Rik|Ncx1	solute carrier family 8 (sodium/calcium exchanger)_ member 1	2.19396	2.17172	1.53829	0.975293	2.5939	2.10716	3.35061	4.38626	0	1	1
SMAD2	SMAD2	17126	7120426M23Rik|Madh2|Madr2|Smad-2|mMad2	SMAD family member 2	6.70492	6.93725	7.00861	6.97529	6.83094	7.04262	6.98288	121.606	0.0528654	0.703229	0.935043
SMAD3	SMAD3	17127	AU022421|Madh3	SMAD family member 3	5.70492	6.09771	5.81131	5.78265	6.01537	5.59258	5.81004	56.9118	-0.0422203	0.78465	0.951066
SMAD4	SMAD4	17128	AW743858|D18Wsu70e|DPC4|Madh4	SMAD family member 4	7.72378	7.62457	7.68804	7.59	7.80336	7.96514	7.79023	213.891	0.204623	0.158745	0.753784
SMAD9	SMAD9	55994	MADH6|Madh8|Madh9|Smad8	SMAD family member 9	-0.127966	2.84979	1.95333	2.71226	2.37151	2.78523	2.35061	4.37057	0	1	1
SMARCA4	SMARCA4	20586	Brg1|HP1-BP72|SNF2beta|SW1/SNF|b2b508.1Clo|b2b692Clo	SWI/SNF related_ matrix associated_ actin dependent regulator of chromatin_ subfamily a_ member 4	8.48306	8.07379	8.53453	8.37047	8.32182	8.51315	8.37741	333.613	0.0299735	0.884104	0.98851
SMC3	SMC3	13006	Bamacan|Cspg6|HCAP|Mmip1|SMC-3|SmcD	structural maintenance of chromosomes 3	8.89162	8.63442	8.91043	8.6335	8.77807	8.89114	8.79023	442.618	0.0541344	0.629034	0.924425
SNAI2	SNAI2	20583	Slug|Slugh|Snail2	snail family zinc finger 2	0.872034	1.43475	2.27525	2.71226	3.10847	2.95515	2.02868	4.5887	0	1	1
SNW1	SNW1	66354	2310008B08Rik|AW048543|NCoA-62|SKIP|Skiip	SNW domain containing 1	7.78492	7.80979	7.57538	7.62874	8.06732	7.89897	7.77015	221.437	0.220612	0.0422166	0.685614
SOCS1	SOCS1	12703	Cish1|Cish7|JAB|SOCS-1|SSI-1	suppressor of cytokine signaling 1	3.9595	4.80398	4.41276	4.14522	4.64453	4.54012	4.27661	21.076	0	1	1
SOCS2	SOCS2	216233	8030460M17|AI527257|AW108012|CIS2|Cish2|D130043N08Rik|JAB|SOCS-2|SSI-2|hg	suppressor of cytokine signaling 2	7.58628	7.44224	7.56066	7.47248	8.09033	8.27307	7.38624	206.118	0.465451	0.424754	0.832733
SOCS3	SOCS3	12702	Cis3|Cish3|EF-10|Ef10|SSI-3|Ssi3	suppressor of cytokine signaling 3	6.59995	6.22483	6.44518	6.69411	6.64453	6.42908	6.9712	95.1873	0.216209	0.559251	0.894391
SOS1	SOS1	20662	4430401P03Rik|9630010N06|AI449023	son of sevenless homolog 1 (Drosophila)	7.23836	7.0297	7.09288	6.99024	7.00572	7.11614	7.20859	136.938	0.0267259	0.885383	0.98851
SOS2	SOS2	20663	SOS-2|mSOS-2	son of sevenless homolog 2 (Drosophila)	6.97007	6.76865	7.03014	6.92949	6.84183	6.9451	6.79687	119.217	-0.0666143	0.696605	0.935043
SP100	SP100	20684	A430075G10Rik	nuclear antigen Sp100	10.9877	10.8839	10.9306	10.9178	11.0087	10.9971	10.9498	1983.27	0.0552466	0.690935	0.935043
SPAG9	SPAG9	70834	3110018C07Rik|4733401I23Rik|4831406C20Rik|AW552012|JLP|JSAP2|JSAP2a|Jip4|Mapk8ip4|syd1	sperm associated antigen 9	6.2983	6.37335	6.52318	6.47779	6.52801	6.54012	6.21851	85.7908	0.0227201	0.91941	0.98851
SPIB	SPIB	272382	Spi-B	Spi-B transcription factor (Spi-1/PU.1 related)	0.872034	1.84979	4.12325	2.97529	2.37151	1.78523	3.19861	5.47809	0	1	1
ST3GAL6	ST3GAL6	54613	1700023B24Rik|AI930218|AW552396|Siat10|St3galVI	ST3 beta-galactoside alpha-2_3-sialyltransferase 6	4.87203	5.17172	4.95333	4.94492	4.78655	4.59258	5.35061	30.9766	-0.0297473	0.921122	0.98851
STAG2	STAG2	20843	9230105L23Rik|B230112I07Rik|SA-2|SAP2	stromal antigen 2	8.61687	8.45712	8.57171	8.33285	8.60353	8.43628	8.58327	365.7	0.0483101	0.713432	0.935043
STAT1	STAT1	20846	2010005J02Rik|AA408197	signal transducer and activator of transcription 1	11.0173	10.8149	10.9075	10.7413	10.7816	10.7654	10.7919	1822.12	-0.0907564	0.329876	0.799076
STAT3	STAT3	20848	1110034C02Rik|AW109958|Aprf	signal transducer and activator of transcription 3	10.0013	9.78937	10.0073	9.77511	9.78936	9.88852	10.0826	958.604	0.0280437	0.815146	0.951732
STAT4	STAT4	20849	-	signal transducer and activator of transcription 4	8.11044	7.95831	7.95895	8.00504	8.07195	7.86738	8.243	261.51	0.0552682	0.698032	0.935043
STAT5A/B	STAT5A/B	NA	NA	NA	9.78492	9.7263	9.74286	9.79547	9.70243	9.8214	9.71343	864.223	-0.0152875	0.900896	0.98851
STC1	STC1	20855	Stc	stanniocalcin 1	2.457	2.43475	2.27525	2.19769	2.5939	2.59258	2.02868	5.16422	0	1	1
STC2	STC2	20856	AW125853|Stc2l|mustc2	stanniocalcin 2	1.87203	2.17172	2.53829	2.56026	3.10847	3.48567	3.19861	6.52061	0	1	1
STIM1	STIM1	20866	SIM	stromal interaction molecule 1	7.62023	7.62457	7.86022	7.74348	7.71136	7.74523	7.98869	216.205	0.108585	0.439701	0.833426
SUMO1	SUMO1	22218	GMP1|PIC1|SENTRIN|SMT3|SMT3H3|SMTP3|SUMO-1|Smt3C|Ubl1	small ubiquitin-like modifier 1	9.8407	9.87493	9.87517	9.76646	10.1308	10.1306	10.2442	1010.2	0.332202	0.301054	0.799076
SYK	SYK	20963	Sykb	spleen tyrosine kinase	3.33147	3.01971	3.41276	4.71226	3.78655	4.10716	3.35061	12.7671	0	1	1
TAB2	TAB2	68652	1110030N06Rik|A530078N03Rik|Map3k7ip2|mKIAA0733	TGF-beta activated kinase 1/MAP3K7 binding protein 2	8.54446	8.52927	8.7639	8.59	8.73783	8.73942	8.73259	405.202	0.133127	0.0509655	0.685614
TAF6L	TAF6L	225895	2810417N14Rik|BB223262|C530024J06Rik|Paf65a	TAF6-like RNA polymerase II_ p300/CBP-associated factor (PCAF)-associated factor	5.42662	5.68268	5.78622	5.61915	5.74074	6.29302	6.07308	55.834	0.481001	0.0630587	0.685614
TAPBP	TAPBP	21356	D17Wsu91e|TPN	TAP binding protein	7.2983	7.3336	7.04079	7.03419	7.37151	7.0044	6.95942	141.915	-0.0665387	0.614891	0.916019
TAX1BP1	TAX1BP1	52440	1200003J11Rik|1700069J21Rik|AA930106|D6Ertd404e|D6Ertd772e|T6bp|TXBP151	Tax1 (human T cell leukemia virus type I) binding protein 1	9.18718	9.09058	9.19173	9.29271	9.3583	9.34365	9.41455	616.683	0.184378	0.0887953	0.715296
TBK1	TBK1	56480	1200008B05Rik|AI462036|AW048562	TANK-binding kinase 1	7.88326	7.61134	7.70821	7.57024	8.18743	8.03316	8.1528	235.252	0.441738	0.187884	0.763287
TBL1XR1	TBL1XR1	81004	8030499H02Rik|A630076E03Rik|AW539987|C21|C230089I12Rik|DC42|Ira1|TBLR1	transducin (beta)-like 1X-linked receptor 1	9.16895	8.96873	9.10561	8.84566	9.1419	9.00682	9.23325	536.44	0.107148	0.460625	0.84574
TBX21	TBX21	57765	TBT1|Tbet|Tblym	T-box 21	3.19396	2.17172	3.76068	2.39033	4.03447	3.69212	3.35061	9.36773	0	1	1
TCF7	TCF7	21414	AI465550|TCF-1|Tcf1	transcription factor 7_ T cell specific	10.7238	10.737	10.7182	10.7252	10.6336	10.5674	10.5345	1621.16	-0.147934	0.171143	0.753784
TCL1	TCL1	21432	Tcl1a	T cell lymphoma breakpoint 1	2.19396	2.84979	2.27525	2.56026	3.10847	2.10716	3.48812	6.29722	0	1	1
TDRD1	TDRD1	83561	MTR-1	tudor domain containing 1	2.67939	2.43475	1.53829	2.56026	2.37151	1.78523	3.35061	5.2364	0	1	1
TELO2	TELO2	71718	1200003M09Rik|AI415602|Tel2|mKIAA0683	TEL2_ telomere maintenance 2_ homolog (S. cerevisiae)	4.33147	4.60467	3.76068	4.74788	4.64453	4.59258	4.48812	21.8998	0.280108	0.63351	0.926083
TERT	TERT	21752	EST2|TCS1|TP2|TR|TRT	telomerase reverse transcriptase	3.67939	3.43475	4.04079	3.71226	4.5939	3.78523	4.11615	15.0211	0	1	1
TGFB1	TGFB1	21803	TGF-beta1|TGFbeta1|Tgfb|Tgfb-1	transforming growth factor_ beta 1	10.1928	10.1084	10.1145	9.94396	10.0823	10.1711	9.9535	1083.08	-0.0202013	0.870007	0.981891
TGFB2	TGFB2	21808	BB105277|Tgf-beta2|Tgfb-2	transforming growth factor_ beta 2	2.67939	2.65714	2.76068	2.39033	2.5939	2.95515	3.02868	6.60524	0	1	1
TICAM1	TICAM1	106759	AW046014|AW547018|TICAM-1|TRIF	toll-like receptor adaptor molecule 1	5.11996	5.4645	5.16278	5.65712	5.45897	5.59258	5.83604	44.3321	0.344837	0.0811396	0.685614
TIGIT	TIGIT	100043314	ENSMUSG00000071552|Vstm3	T cell immunoreceptor with Ig and ITIM domains	8.78791	7.78052	8.89291	8.26991	8.51106	8.38885	9.58135	388.505	0.443267	0.371175	0.816149
TIMP1	TIMP1	21857	Clgi|EPA|TIMP-1|TPA-S1|Timp	tissue inhibitor of metalloproteinase 1	2.457	1.84979	0.953327	1.71226	0.786547	0.785228	0.0286834	2.33705	0	1	1
TLE4	TLE4	21888	5730411M05Rik|AA792082|Bce-1|Bce1|ESTM13|ESTM14|Grg4|X83332|X83333|grg-4	transducin-like enhancer of split 4_ homolog of Drosophila E(spl)	7.00132	6.61797	6.74774	6.63826	6.77523	6.51315	6.59854	103.888	-0.127519	0.308964	0.799076
TLR1	TLR1	21897	-	toll-like receptor 1	8.05194	7.92125	8.02479	7.86201	8.30618	8.21986	8.07853	268.051	0.245112	0.383081	0.824621
TLR2	TLR2	24088	Ly105	toll-like receptor 2	4.73002	4.55023	4.41276	4.34453	4.69344	4.37019	4.83604	23.6285	0.196397	0.575489	0.907851
TLR7	TLR7	170743	-	toll-like receptor 7	6.59995	6.17172	5.56804	6.23582	5.89507	6.37019	5.45495	65.9019	-0.254317	0.574405	0.907851
TMED2	TMED2	56334	1110032D12Rik|1810020N21Rik|Rnp24|Sid394|p24beta1	transmembrane emp24 domain trafficking protein 2	7.62692	7.82133	7.46903	7.70321	8.13528	7.96015	7.95942	224.53	0.371969	0.175209	0.753784
TNF	TNF	21926	DIF|TNF-a|TNF-alpha|TNFSF2|TNFalpha|Tnfa|Tnfsf1a	tumor necrosis factor	6.48674	6.68268	6.55324	6.29722	7.13528	6.63072	6.47163	97.5598	0.285219	0.440805	0.833426
TNFAIP3	TNFAIP3	21929	A20|Tnfip3	tumor necrosis factor_ alpha-induced protein 3	9.64517	9.92927	10.3627	10.5356	9.21491	8.93243	9.19861	825.08	-1.04685	0.000552499	0.120169
TNFRSF10B	TNFRSF10B	21933	DR5|KILLER|Ly98|MK|TRAILR2|TRICK2A|TRICK2B|TRICKB	tumor necrosis factor receptor superfamily_ member 10b	5.15744	5.13519	5.70821	4.97529	5.2784	4.91451	5.38624	37.3279	-0.0817941	0.787583	0.951066
TNFRSF14	TNFRSF14	230979	Atar|HveA|Hvem|Tnfrs14	tumor necrosis factor receptor superfamily_ member 14 (herpesvirus entry mediator)	7.21188	7.01971	7.45317	7.37902	7.55473	7.33982	7.60611	165.003	0.241446	0.436178	0.833426
TNFRSF17	TNFRSF17	21935	BCM|BCMA|Tnfrsf13|Tnfrsf13a	tumor necrosis factor receptor superfamily_ member 17	2.19396	2.84979	2.76068	3.09077	3.78655	3.69212	3.61365	8.8218	0	1	1
TNFRSF18	TNFRSF18	21936	AITR|Gitr	tumor necrosis factor receptor superfamily_ member 18	9.6697	9.55196	9.56435	9.67458	10.019	9.97505	10.1015	887.576	0.420592	0.0738824	0.685614
TNFRSF1A	TNFRSF1A	21937	CD120a|FPF|TNF-R|TNF-R-I|TNF-R1|TNF-R55|TNF-alphaR1|TNFAR|TNFR60|TNFRI|TNFRp55|TNFalpha-R1|Tnfr-2|Tnfr1|p55|p55-R	tumor necrosis factor receptor superfamily_ member 1a	7.07171	7.03961	7.00861	7.05567	7.37151	6.86204	7.07308	134.26	0.0786098	0.628945	0.924425
TNFRSF1B	TNFRSF1B	21938	CD120b|TNF-R-II|TNF-R2|TNF-R75|TNF-alphaR2|TNFBR|TNFR80|TNFRII|TNFalpha-R2|Tnfr-1|Tnfr2|p75	tumor necrosis factor receptor superfamily_ member 1b	6.41119	6.30922	6.66757	6.06276	6.34114	6.65559	6.74293	87.777	0.233199	0.239338	0.799076
TNFRSF4	TNFRSF4	22163	ACT35|CD134|Ly-70|Ox40|TXGP1L|Txgp1	tumor necrosis factor receptor superfamily_ member 4	9.52846	9.40246	9.23641	9.50927	9.86069	9.89506	9.88511	785.126	0.461521	0.414361	0.832733
TNFRSF9	TNFRSF9	21942	4-1BB|A930040I11Rik|AA408498|AI325004|CDw137|Cd137|ILA|Ly63	tumor necrosis factor receptor superfamily_ member 9	9.89717	9.48641	9.65896	9.53116	9.88852	9.97505	10.2707	901.024	0.405057	0.0807701	0.685614
TNFSF10	TNFSF10	22035	A330042I21Rik|AI448571|APO-2L|Ly81|TL2|Trail	tumor necrosis factor (ligand) superfamily_ member 10	8.09604	7.81557	7.97013	7.93336	8.17025	8.25283	8.44231	273.845	0.344648	0.080856	0.685614
TNFSF18	TNFSF18	240873	Gitrl	tumor necrosis factor (ligand) superfamily_ member 18	3.04196	2.43475	3.65377	2.19769	2.10847	2.95515	3.35061	7.0633	0	1	1
TNFSF4	TNFSF4	22164	Ath-1|Ath1|CD134L|OX-40L|Ox40l|TXGP1|Txgp1l|gp34	tumor necrosis factor (ligand) superfamily_ member 4	2.457	3.55023	1.95333	2.56026	3.48699	2.59258	3.48812	7.30956	0	1	1
TNFSF9	TNFSF9	21950	4-1BB-L|4-1BBL|AI848817|Cd137l|Ly63l	tumor necrosis factor (ligand) superfamily_ member 9	2.19396	3.01971	3.27525	2.39033	2.37151	3.37019	3.48812	7.32447	0	1	1
TOX	TOX	252838	1700007F02Rik	thymocyte selection-associated high mobility group box	7.96479	7.91048	8.17733	8.25142	8.07657	8.30879	8.29547	282.223	0.156665	0.284633	0.799076
TOX2	TOX2	269389	AI851523|AV026525|BI987407|Gcx1|RxHMG1	TOX high mobility group box family member 2	5.457	4.75668	5.88406	5.19769	4.78655	4.82962	6.23814	39.5911	0.113868	0.856828	0.97535
TOX3	TOX3	244579	500-9|BC052044|C230068E13|CAGF9|Tnrc9	TOX high mobility group box family member 3	1.457	3.55023	1.53829	2.56026	2.5939	2.37019	2.02868	4.92387	0	1	1
TOX4	TOX4	268741	5730589K01Rik|A630040M18|AA410149|LCP1	TOX high mobility group box family member 4	7.11044	7.16267	7.05136	7.11825	7.2044	6.89375	7.14762	137.031	-0.0277896	0.815061	0.951732
TPP2	TPP2	22019	TPP-2|TppII	tripeptidyl peptidase II	10.3589	10.1941	10.3764	10.1123	10.3101	10.3953	10.4037	1267.05	0.106831	0.534347	0.883806
TPSAB1	TPSAB1	100503895	MMCP-7|Mcp-7|Mcp7|Mcpt7	tryptase alpha/beta 1	2.67939	2.17172	2.53829	1.97529	2.95647	2.95515	2.83604	6.01047	0	1	1
TPSB2	TPSB2	17229	AV011504|MMCP-6|Mcp-6|Mcp6|Mcpt6	tryptase beta 2	3.19396	3.17172	2.76068	2.19769	1.78655	2.59258	2.02868	5.78823	0	1	1
TRAC	TRAC	27409	AW112016|cmp|sterolin-1|trac|Abcg5	ATP-binding cassette_ sub-family G (WHITE)_ member 5	11.8342	11.7589	11.7735	11.8229	11.8058	11.7657	11.8035	3553.26	-0.00561791	0.951418	0.98851
TRAF2	TRAF2	22030	AI325259	TNF receptor-associated factor 2	8.44946	8.51157	8.54578	8.44832	8.71136	8.59901	8.50846	371.995	0.120761	0.348257	0.799076
TRAT1	TRAT1	77647	C030046M14Rik|Tcrim|Trim	T cell receptor associated transmembrane adaptor 1	8.85503	8.92125	9.08261	9.1552	9.38646	9.41276	9.21108	566.661	0.336246	0.27026	0.799076
TRBC1/2	TRBC1/2	NA	NA	NA	12.0074	11.9478	11.8655	12.0387	12.2861	12.1364	12.088	4248.86	0.206752	0.486699	0.850792
TRDC	TRDC	100123473	Tcrd-C	T cell receptor delta_ constant region	5.00132	4.84979	4.81131	4.91389	4.64453	4.95515	4.83604	29.0177	-0.0927571	0.813997	0.951732
TRDV1	TRDV1	627813	Gm13895|OTTMUSG00000015027	T cell receptor delta variable 1	3.57247	3.93725	3.86022	4.09077	4.48699	3.95515	3.93557	15.746	0	1	1
TRDV2-1/2-2	TRDV2-1/2-2	NA	NA	NA	5.77892	5.78052	5.68125	5.84976	5.89507	5.87269	5.31409	53.4049	-0.0462937	0.871288	0.981891
TRDV3	TRDV3	100114900	-	T cell receptor delta variable 3	1.87203	2.17172	3.12325	2.39033	2.95647	2.78523	1.02868	5.03688	0	1	1
TRDV4	TRDV4	100114901	-	T cell receptor delta variable 4	2.67939	3.43475	3.41276	2.71226	3.78655	3.37019	4.02868	10.1708	0	1	1
TRDV5	TRDV5	626545	EG626545|Gm6683|Tcrd	T cell receptor delta variable 5	3.19396	2.43475	3.53829	2.71226	4.17886	3.95515	3.19861	9.95888	0	1	1
TREM2	TREM2	83433	TREM-2|Trem2a|Trem2b|Trem2c	triggering receptor expressed on myeloid cells 2	-0.127966	2.43475	2.76068	2.39033	2.10847	2.37019	2.02868	3.98622	0	1	1
TRGC1/2/3	TRGC1/2/3	NA	NA	NA	5.9595	5.84979	5.99772	5.76537	6.1441	6.61812	5.70111	64.2266	0.344648	0.415269	0.832733
TRGC4	TRGC4	107576	TRGC4|Tcrg-C4	T cell receptor gamma_ constant 4	4.87203	5.09771	4.65377	4.51961	4.91583	4.69212	4.67254	27.3753	-0.0230836	0.956696	0.98851
TRGV1/TRGV2/TRGV3	TRGV1/TRGV2/TRGV3	NA	NA	NA	3.04196	3.01971	2.95333	3.09077	3.10847	2.78523	2.02868	7.26602	0	1	1
TRGV4	TRGV4	21638	AI528624|TRGV4|Vg4|Tcrg-V4	T cell receptor gamma_ variable 4	2.87203	2.65714	3.27525	2.71226	2.78655	2.95515	2.35061	6.97061	0	1	1
TRGV5	TRGV5	21639	TRGV5|Tcrg-V5	T cell receptor gamma_ variable 5	3.457	2.65714	3.53829	2.97529	3.78655	3.48567	3.19861	9.84774	0	1	1
TRGV6	TRGV6	21640	TRGV6|Tcrg-V6	T cell receptor gamma_ variable 6	3.19396	2.43475	2.27525	2.84976	3.10847	2.95515	3.35061	7.36731	0	1	1
TRGV7	TRGV7	21641	TRGV7|Vg7|Tcrg-V7	T cell receptor gamma_ variable 7	3.04196	3.01971	3.12325	2.71226	1.37151	1.78523	3.83604	6.49156	0	1	1
TRIM2	TRIM2	80890	mKIAA0517|narf	tripartite motif-containing 2	3.19396	2.84979	4.20125	2.84976	4.24598	2.37019	4.19861	10.6712	0	1	1
TRIM29	TRIM29	72169	1110047J21Rik|2810431N19Rik|4732461M22Rik|AI119726	tripartite motif-containing 29	3.04196	2.84979	3.65377	3.09077	2.95647	2.95515	3.02868	8.47005	0	1	1
TRIM33	TRIM33	94093	8030451N04Rik|AI413936|Ecto|Tif1g	tripartite motif-containing 33	6.06186	5.57771	5.83597	5.63826	6.07195	5.76251	5.81004	56.5954	0.117201	0.672457	0.935043
TRIM35	TRIM35	66854	0710005M05Rik|A430106H13Rik|AW046487|HLS5|Mair|NC8|mKIAA1098	tripartite motif-containing 35	5.33147	5.52221	5.53829	5.24831	5.91583	5.24466	5.61365	44.8729	0.253975	0.263456	0.799076
TRIM36	TRIM36	28105	D18Wsu100e|haprin	tripartite motif-containing 36	3.457	3.55023	4.12325	3.63826	4.03447	3.95515	3.83604	13.9211	0.530515	0.310392	0.799076
TRIM46	TRIM46	360213	TRIFIC	tripartite motif-containing 46	3.87203	3.65714	4.04079	3.39033	3.5939	3.95515	4.02868	13.8436	0	1	1
TRIM9	TRIM9	94090	-	tripartite motif-containing 9	-0.127966	2.65714	1.95333	2.56026	1.78655	1.37019	2.35061	3.46504	0	1	1
TRPC1	TRPC1	22063	Mtrp1|Trp1|Trrp1	transient receptor potential cation channel_ subfamily C_ member 1	1.87203	2.17172	2.53829	2.56026	0.786547	2.95515	2.83604	4.74273	0	1	1
TRPC6	TRPC6	22068	AV025995|LLHWJM002|LLHWJM003|LLHWJM004|TRP-6|Trrp6|mtrp6	transient receptor potential cation channel_ subfamily C_ member 6	2.457	3.30922	2.53829	1.97529	1.78655	2.78523	2.02868	5.32014	0	1	1
TRPM7	TRPM7	58800	2310022G15Rik|4833414K03Rik|5033407O22Rik|CHAK|CHAK1|LTrpC-7|Ltpr7|Ltrpc7|TRPPLIK	transient receptor potential cation channel_ subfamily M_ member 7	8.33964	8.06896	8.14808	8.23895	8.52801	8.55672	8.421	321.52	0.309665	0.145448	0.753784
TSLP	TSLP	53603	-	thymic stromal lymphopoietin	1.457	1.84979	1.53829	2.39033	2.5939	3.10716	2.02868	4.40114	0	1	1
TTK	TTK	22137	AL022661|Esk1|Mps1|PYT|esk	Ttk protein kinase	3.33147	2.17172	3.76068	2.19769	2.78655	2.95515	3.48812	7.75921	0	1	1
TUSC2	TUSC2	80385	1190001E22Rik|AA407686|Fus1|Lgcc|PAP|Pdap2	tumor suppressor candidate 2	7.11044	6.87216	6.89584	6.92171	6.66919	6.9849	7.29547	124.867	0.0372185	0.816083	0.951732
TWIST1	TWIST1	22160	AA960487|M-Twist|Pde|Ska10|Ska<m10Jus>|Twist|bHLHa38|pdt	twist basic helix-loop-helix transcription factor 1	1.87203	1.43475	1.95333	1.97529	2.95647	3.10716	2.35061	4.70979	0	1	1
TYK2	TYK2	54721	JTK1	tyrosine kinase 2	5.77892	5.75668	5.81131	5.84976	6.24598	5.59258	6.21851	59.4412	0.283441	0.449925	0.837989
TYROBP	TYROBP	22177	DAP12|KARAP|Ly83	TYRO protein tyrosine kinase binding protein	2.67939	3.65714	5.88406	7.29722	4.24598	3.24466	3.93557	21.4154	-2.77565	0.0534466	0.685614
UBE2D1	UBE2D1	216080	UBCH5	ubiquitin-conjugating enzyme E2D 1	7.03191	6.99953	7.14315	7.00504	7.16159	7.0044	7.01737	132.684	0.0203209	0.767752	0.939067
UBE2I	UBE2I	22196	5830467E05Rik|F830028O17Rik|UBC9|Ubce2i|Ubce9	ubiquitin-conjugating enzyme E2I	10.8349	10.6882	10.7687	10.6728	10.8852	10.8324	10.9006	1779.86	0.132279	0.116745	0.753784
UCP1	UCP1	22227	AI385626|Slc25a7|Ucp	uncoupling protein 1 (mitochondrial_ proton carrier)	1.87203	2.17172	2.27525	2.56026	1.78655	3.24466	1.61365	4.65161	0	1	1
UHRF1	UHRF1	18140	AL022808|ICBP90|Np95|RNF106	ubiquitin-like_ containing PHD and RING finger domains_ 1	5.26435	5.40438	5.76068	5.78265	5.87401	5.99468	5.98288	52.8333	0.44151	0.17956	0.753784
ULBP1	ULBP1	77777	A430108B07Rik|MULT1	UL16 binding protein 1	4.62692	4.43475	4.86022	4.74788	5.03447	4.99468	5.35061	29.1257	0.614975	0.259146	0.799076
USP15	USP15	14479	4921514G19Rik|AI327321|E430033I05Rik|Gcap18	ubiquitin specific peptidase 15	8.00646	7.7923	7.92487	7.65712	7.99112	7.79085	8.00596	235.771	0.0870519	0.591595	0.907851
USP16	USP16	74112	1200004E02Rik|2810483I07Rik|6330514E22Rik|UBPM	ubiquitin specific peptidase 16	7.08149	6.93725	7.1132	7.05567	7.45897	7.19462	7.18855	141.74	0.253726	0.265019	0.799076
VAV2	VAV2	22325	2810040F13Rik|AI847175	vav 2 oncogene	7.43428	7.31739	7.48471	7.39596	7.48699	7.55341	7.81004	180.711	0.226181	0.47102	0.850792
VAV3	VAV3	57257	A530094I06Rik|AA986410|Idd18.1	vav 3 oncogene	6.50139	5.89418	6.27525	6.32107	6.29434	6.05201	6.29547	75.238	-0.0489096	0.859859	0.97535
VCAM1	VCAM1	22329	CD106|Vcam-1	vascular cell adhesion molecule 1	2.67939	2.17172	2.95333	2.56026	2.78655	3.59258	2.35061	6.62433	0	1	1
VDAC1	VDAC1	22333	AL033343|Vdac5	voltage-dependent anion channel 1	7.60674	7.70777	7.48471	7.52476	7.52126	7.7336	7.66531	194.861	0.0631268	0.329452	0.799076
VEGFA	VEGFA	22339	Vegf|Vpf	vascular endothelial growth factor A	3.04196	2.43475	3.12325	3.47779	3.37151	3.59258	3.48812	9.30861	0	1	1
VSIR	VSIR	NA	NA	NA	10.4849	10.3684	10.3563	10.3525	10.4195	10.2261	10.292	1311.6	-0.0781661	0.374126	0.816149
VTCN1	VTCN1	242122	B7h4|B7s1|B7x|BC032925	V-set domain containing T cell activation inhibitor 1	2.19396	-0.150213	1.53829	1.71226	2.37151	1.37019	3.61365	3.49936	0	1	1
WNT11	WNT11	22411	-	wingless-type MMTV integration site family_ member 11	-0.127966	0.849787	2.76068	1.97529	2.78655	1.78523	2.61365	3.49714	0	1	1
WNT2	WNT2	22413	2610510E18Rik|Int1l1|Irp|Mirp|Wnt-2|Wnt2a	wingless-type MMTV integration site family_ member 2	2.457	2.65714	1.53829	1.39033	2.10847	2.37019	2.61365	4.47582	0	1	1
WNT3	WNT3	22415	Int-4|Wnt-3	wingless-type MMTV integration site family_ member 3	3.67939	2.43475	3.27525	3.91389	3.24598	4.17755	3.35061	10.8501	0	1	1
WNT3A	WNT3A	22416	Wnt-3a|vt	wingless-type MMTV integration site family_ member 3A	2.19396	1.84979	1.95333	2.19769	0.786547	2.10716	2.83604	3.97021	0	1	1
WNT4	WNT4	22417	Wnt-4	wingless-type MMTV integration site family_ member 4	0.872034	2.17172	1.95333	2.19769	2.10847	2.37019	2.61365	4.11534	0	1	1
WNT6	WNT6	22420	AA409270|Wnt-6	wingless-type MMTV integration site family_ member 6	1.87203	0.849787	2.76068	2.39033	2.37151	2.78523	2.61365	4.7068	0	1	1
XAF1	XAF1	327959	Fbox39	XIAP associated factor 1	8.00646	7.80398	7.70152	7.75665	8.16593	8.17325	8.04549	247.36	0.318085	0.245124	0.799076
XCL1	XCL1	16963	AI661682|ATAC|LTN|Lptn|SCM-1|SCM-1a|Scyc1	chemokine (C motif) ligand 1	4.33147	3.84979	3.86022	4.34453	4.03447	4.59258	3.93557	17.5758	0.186769	0.763602	0.939067
XIAP	XIAP	11798	1110015C02Rik|Aipa|Api3|Birc4|IAP3|ILP-1|MIHA	X-linked inhibitor of apoptosis	9.05194	8.89691	9.17733	8.70774	9.09033	9.12952	9.2623	528.278	0.205756	0.115271	0.753784
YES1	YES1	22612	Yes|p61-Yes	Yamaguchi sarcoma viral (v-yes) oncogene homolog 1	3.19396	3.17172	2.27525	3.19769	2.95647	3.37019	3.02868	8.15514	0	1	1
YWHAZ	YWHAZ	22631	1110013I11Rik|14-3-3zeta|AI596267|AL022924|AU020854	tyrosine 3-monooxygenase/tryptophan 5-monooxygenase activation protein_ zeta polypeptide	10.7774	10.7627	10.8183	10.66	10.8234	10.833	10.7693	1755.59	0.0544118	0.244522	0.799076
YY1	YY1	22632	AW488674|NF-E1	YY1 transcription factor	9.55853	9.45712	9.63281	9.41685	9.60832	9.60381	9.51853	745.612	0.0616767	0.362715	0.816149
ZAP70	ZAP70	22637	Srk|ZAP-70|mrtle|mur	zeta-chain (TCR) associated protein kinase	9.31083	8.9557	9.33703	9.08556	9.37526	9.29896	9.38403	608.715	0.175344	0.444295	0.833426
ZBTB16	ZBTB16	235320	AI467657|PLZF|Zfp145|lu	zinc finger and BTB domain containing 16	2.457	2.43475	2.27525	3.09077	3.5939	2.37019	2.61365	6.45666	0.900464	0.347151	0.799076
ZFP36L2	ZFP36L2	12193	Brf2|ERF2|Tis11d	zinc finger protein 36_ C3H type-like 2	6.57247	6.78052	7.05136	7.93336	7.45188	7.06135	7.29547	143.387	0.104802	0.789713	0.951066
ZFP683	ZFP683	100503878	Gm13060|Hobit|OTTMUSG00000010217	zinc finger protein 683	3.19396	2.17172	2.76068	2.19769	3.48699	1.37019	2.02868	5.49667	0	1	1
